# Supplementary material for: Transcriptome Analysis of Early Defenses in Rice against Fusarium fujikuroi
Source: Rice (N Y). 2020 Sep 10;13:65. doi: 10.1186/s12284-020-00426-z (PMC7483690; doi:10.1186/s12284-020-00426-z)
Supplement: Supplementary file 1 — Additional file 1: Table S1. Primers used for real-time quantitative reverse transcription PCR (qRT-PCR) [file 12284_2020_426_MOESM1_ESM.xlsx]

## Sheet: Additional file 1
Additional file 1: Table S1. Primers used for real-time quantitative reverse transcription PCR (qRT-PCR)
Gene IDa	Gene namea	Primer sequences	Reference
Os03g0297800	-	F: AGTTCAATGCCAGCTCGTTC	This study
		R: GAGGAAATGGAGGTGCAAATGG
Os04g0576900	XIAO	F: TGGCTCAAATTCCAGGCATG	This study
		R: TTCGGGTTGGAAGCAAACAC
Os08g0117700	-	F: ACAGCGTCAAGCTGCCATTG	This study
		R: GGCTAACTTGCAAACGATCG
Os09g0110100	-	F: TGGTGGTGTTCATGTACGTG	This study
		R: TCCGGCTTCTTGAACACGAC
Os01g0821600	OsWRKY21	F: GCACAAAATTTCGCGGGAAC	This study
		R: AGTGCGTGCGATTATCTGAC
Os01g0826400	OsWRKY24	F: ACGAGCCGGATTCCAAGAG	Zhang et al., 2009
		R: GAGGATGTCGATGTCGCTCAT
Os02g0181300	OsWRKY71	F: CCCAAGATCTCCAAGCTCTA	Jain et al., 2017
		R: CGCTTCTCTGAACCTTCTTC
Os06g0649000	OsWRKY28	F: ATGGCTTTGATCGGAGTTAGG	This study
		R: ACGTGTAGAGCGAGCTAATTAAA
Os01g0224100	OsERF53	F: AGGGTGTTCTGTGATGACTTCG	This study
		R: TAACCGAATCTCCTGCACGTAG
Os01g0657400	OsERF54	F: GGCTTCTTCAATCACGGAACT	This study
		R: TCACTCAACACAAGCAGACAC
Os09g0522100	OsERF133	F: CTCTGACACTGTCTCCAGTTTAC	This study
		R: ACTGAGCTCTGAAAGTGTTTAACTA
Os03g0180800	OsJAZ9	F: TGGTTCTCGTCGCATTAACG	This study
		R: TTATACGCCGCGATAACTAGGG
Os03g0181100	OsJAZ10	F: CCATCGCGCTGTGATCTG	This study
		R: GCCATGGGTATGAGCAAAGT
Os10g0391400	OsJAZ13	F: AGTACACGTCAGCTTTAATCCC	This study
		R: CAGATAGGAATAATCGTGCACTGTA
Os02g0626100	OsPAL1	F: TCGGCTGCGTATTCCTCA	Sathe et al. 2019
		R: AGTTGATGGGAAGGGGCT
Os01g0194300	OsNPR1	F: TGAGAGTCTACGAGGAAGGTTGC	Li et al. 2016
		R: CGTTGTCTTTCAGGAGGTGGAT
Os03g0177900	OsEF1α	F: AGCCTCGTTCAAATGGTGGT	Manosalva et al., 2009
		R: TAGTGCACATTGCGAGCAGA
aReference database: The Rice Annotation Project Database; -: gene name was not available in the reference database
