# Supplementary material for: Transcriptome Analysis of Early Defenses in Rice against Fusarium fujikuroi
Source: Rice (N Y). 2020 Sep 10;13:65. doi: 10.1186/s12284-020-00426-z (PMC7483690; doi:10.1186/s12284-020-00426-z)
Supplement: Supplementary file 2 — Additional file 2: Table S2. Mapping results for RNA-seq reads from dH2O-treated or F. fujikuroi-inoculated Zerawchanica karatals (ZK) and Tainung 67 (TNG67) [file 12284_2020_426_MOESM2_ESM.xlsx]

## Sheet: Characteristics
Additional file 2: Table S2. Mapping results of RNA-seq reads of Zerawchanica karatals (ZK) and Tainung 67 (TNG67) under dH2O-treated or F. fujikuroi-inoculated conditions
Librarya	Total paired-end raw reads	Total paired-end clean reads	Total mapped reads (%)b	Unique mapped reads (%)b	Total mapped genes
ZK_Mock_1	2 × 27,382,764	2 × 25,433,590	20,809,024 (81.82%)	13,616,426 (53.54%)	34220
ZK_Mock_2	2 × 23,683,715	2 × 21,706,443	17,197,856 (79.23%)	11,627,268 (53.57%)	31923
TNG67_Mock_1	2 × 22,656,070	2 × 20,799,037	17,253,980 (82.95%)	11,290,194 (54.28%)	33823
TNG67_Mock_2	2 × 20,354,874	2 × 18,750,132	15,095,449 (80.51%)	9,819,153 (52.37%)	32870
ZK_Ff_1	2 × 22,132,341	2 × 20,340,352	16,094,282 (79.13%)	10,814,845 (53.17%)	32113
ZK_Ff_2	2 × 26,386,770	2 × 24,193,434	19,733,069 (81.57%)	13,044,121 (53.92%)	34225
TNG67_Ff_1	2 × 30,997,323	2 × 28,723,020	22,814,047 (79.42%)	14,827,780 (51.62%)	34320
TNG67_Ff_2	2 × 23,573,542	2 × 21,658,414	17,705,102 (81.75%)	11,486,633 (53.04%)	34031
a ZK: Zerawchanica karatals; TNG67: Tainung 67; Mock: dH2O-treated; Ff: F. fujikuroi-inoculated; 1: pooled sample from independent trial 1; 2: pooled sample from independent trial 2
bThe percentages were calculated based on the total number of clean reads.
