# Supplementary material for: Transcriptome Analysis of Early Defenses in Rice against Fusarium fujikuroi
Source: Rice (N Y). 2020 Sep 10;13:65. doi: 10.1186/s12284-020-00426-z (PMC7483690; doi:10.1186/s12284-020-00426-z)
Supplement: Supplementary file 3 — Additional file 3: Table S3. Expression levels and functional annotations for all Zerawchanica karatals (ZK) and Tainung 67 (TNG67) transcripts [file 12284_2020_426_MOESM3_ESM.xlsx]

## Sheet: Table
Additional file 3: Table S3. Expression levels and functional annotations of all the transcripts in Zerawchanica karatals (ZK) and Tainung 67 (TNG67)
Transcript IDa	Gene IDa	ZKb		TNG67b		Gene descriptionc
		log2FC	p value	log2FC	p value
Os01t0100100-01	Os01g0100100	-0.0689432	0.87422	-0.0899622	0.77745	RabGAP/TBC domain containing protein.
Os01t0100200-01	Os01g0100200	0.520171	0.618896	0.0251299	0.906967	Conserved hypothetical protein.
Os01t0100300-00	Os01g0100300	0.15096	1	-0.283809	0.790366	Cytochrome P450 domain containing protein.
Os01t0100400-01	Os01g0100400	-0.484433	0.347344	-0.196508	0.620037	Similar to Pectinesterase-like protein.
Os01t0100466-00	Os01g0100466	-0.562451	0.636449	0.870612	0.340424	Hypothetical protein.
Os01t0100500-01	Os01g0100500	0.18123	0.654373	-0.220293	0.50896	Immunoglobulin-like domain containing protein.
Os01t0100600-01	Os01g0100600	0.0679355	0.916128	-0.160383	0.714935	Single-stranded nucleic acid binding R3H domain containing protein.
Os01t0100650-00	Os01g0100650	-0.129138	0.786759	-0.672874	0.217087	Hypothetical gene.
Os01t0100700-01	Os01g0100700	-0.325269	0.514628	0.316689	0.507272	Similar to 40S ribosomal protein S5-1.
Os01t0100800-01	Os01g0100800	0.206015	0.658632	-0.374799	0.3234	Protein of unknown function DUF1664 family protein.
Os01t0100900-01	Os01g0100900	0.417558	0.281893	-0.0946085	0.782194	Sphingosine-1-phosphate lyase, Disease resistance response
Os01t0101150-00	Os01g0101150	-1.32682	0.364622	0.577174	0.51018	Hypothetical conserved gene.
Os01t0101200-01	Os01g0101200	0.194615	0.698961	0.00596421	0.939002	2, 3-diketo-5-methylthio-1-phosphopentane phosphatase domain containing protein.
Os01t0101200-02	Os01g0101200	0.0228329	0.997364	0.00499174	0.934802	2, 3-diketo-5-methylthio-1-phosphopentane phosphatase domain containing protein.
Os01t0101300-01	Os01g0101300	0.205551	0.668785	-0.0399789	0.969329	Similar to MRNA, partial cds, clone: RAFL22-26-L17. (Fragment).
Os01t0101600-01	Os01g0101600	0.0200713	0.97384	0.291494	0.462191	Immunoglobulin-like fold domain containing protein.
Os01t0101600-03	Os01g0101600	0.00578212	0.985324	-0.0403675	0.854139	Immunoglobulin-like fold domain containing protein.
Os01t0101700-00	Os01g0101700	-0.134473	0.983616	-0.392656	0.635625	Similar to chaperone protein dnaJ 20.
Os01t0101800-01	Os01g0101800	-1.3284	0.048143	0.948023	0.278635	Conserved hypothetical protein.
Os01t0101850-00	Os01g0101850	-1.50385	0.184458	1.13485	0.702069	Hypothetical protein.
Os01t0101900-00	Os01g0101900	-Inf	1	-Inf	0.644987	Similar to OSIGBa0075F02.3 protein.
Os01t0102000-01	Os01g0102000	0.301372	0.723565	0.444864	0.48678	Phosphoesterase family protein.
Os01t0102300-01	Os01g0102300	0.0244001	0.94434	-0.00263133	0.938414	Thylakoid lumen protein, Photosynthesis and chloroplast development
Os01t0102400-01	Os01g0102400	-1.25155	0.680458	0.450084	0.968486	Histone-fold domain containing protein.
Os01t0102500-01	Os01g0102500	-0.672036	0.210897	0.130606	0.843034	Conserved hypothetical protein.
Os01t0102600-01	Os01g0102600	-0.168728	0.630113	-0.211604	0.509	Shikimate kinase domain containing protein.
Os01t0102600-02	Os01g0102600	-0.206523	0.645764	-0.655545	0.0612818	Shikimate kinase domain containing protein.
Os01t0102700-01	Os01g0102700	-0.166502	0.740539	0.135335	0.709697	Translocon-associated beta family protein.
Os01t0102800-01	Os01g0102800	-0.052424	0.822844	0.0801366	0.849768	Similar to chromatin remodeling complex subunit.
Os01t0102850-00	Os01g0102850	0.204451	0.998153	0.182176	0.71095	Similar to nitrilase 2.
Os01t0102900-01	Os01g0102900	0.300397	0.88442	0.350908	0.574303	Light-regulated protein, Regulation of light-dependent attachment of LEAF-TYPE FERREDOXIN-NADP+ OXIDOREDUCTASE (LFNR) to the thylakoid membrane
Os01t0103000-01	Os01g0103000	-0.708859	0.13816	0.625441	0.392313	Snf7 family protein.
Os01t0103075-00	Os01g0103075	0.275395	0.737481	0.267187	0.659335	Hypothetical protein.
Os01t0103100-01	Os01g0103100	0.0120095	0.98871	-0.0563367	1	TGF-beta receptor, type I/II extracellular region family protein.
Os01t0103100-02	Os01g0103100	0.255216	0.638663	-0.100074	0.894993	TGF-beta receptor, type I/II extracellular region family protein.
Os01t0103400-01	Os01g0103400	NA	NA	NA	NA	Hypothetical gene.
Os01t0103600-01	Os01g0103600	-0.0436204	0.977361	0.482081	0.250942	Similar to sterol-8, 7-isomerase.
Os01t0103600-02	Os01g0103600	0.159219	0.666174	0.0728305	0.844694	Similar to sterol-8, 7-isomerase.
Os01t0103650-00	Os01g0103650	0.166843	0.880754	1.28742	0.376041	Hypothetical gene.
Os01t0103700-01	Os01g0103700	-0.0124152	0.955136	-0.108456	0.776343	Conserved hypothetical protein.
Os01t0103800-01	Os01g0103800	-0.115912	0.750432	0.129533	0.688451	Conserved hypothetical protein.
Os01t0103900-01	Os01g0103900	-1.43693	0.149737	0.614375	0.558793	Polynucleotidyl transferase, Ribonuclease H fold domain containing protein.
Os01t0104000-01	Os01g0104000	0.00846566	1	0.0559684	0.867777	C-type lectin domain containing protein.
Os01t0104000-02	Os01g0104000	0.0910223	0.830549	-0.0141741	0.996152	C-type lectin domain containing protein.
Os01t0104100-01	Os01g0104100	0.0872437	0.861709	-0.0937849	0.789505	Chaperone protein to regulate catalase (CAT) activity, Cold inducible zinc finger protein, Tolerance to cold, salt and drought
Os01t0104100-02	Os01g0104100	0.0260326	0.980016	-0.168827	0.614832	Chaperone protein to regulate catalase (CAT) activity, Cold inducible zinc finger protein, Tolerance to cold, salt and drought
Os01t0104200-00	Os01g0104200	1.68996	0.92058	-0.532944	1	No apical meristem (NAM) protein domain containing protein.
Os01t0104400-01	Os01g0104400	0.158324	0.745338	0.333077	0.279455	Ricin B-related lectin domain containing protein.
Os01t0104500-01	Os01g0104500	-0.207719	0.980478	Inf	0.63488	No apical meristem (NAM) protein domain containing protein.
Os01t0104600-01	Os01g0104600	0.0332833	0.933864	-0.182257	0.595172	Homolog of Arabidopsis DE-ETIOLATED1 (DET1), Modulation of the ABA signaling pathway and ABA biosynthesis, Regulation of chlorophyll content
Os01t0104800-01	Os01g0104800	-0.791916	0.144961	0.715979	0.338717	Sas10/Utp3 family protein.
Os01t0104800-02	Os01g0104800	-0.673269	0.22903	0.207287	0.87785	Sas10/Utp3 family protein.
Os01t0104900-01	Os01g0104900	0.247212	0.624011	0.266733	0.392534	Transferase family protein.
Os01t0104900-02	Os01g0104900	0.163861	0.756123	0.153257	0.641912	Transferase family protein.
Os01t0105300-01	Os01g0105300	1.10216	0.325334	-0.483892	0.561868	Similar to HAT family dimerisation domain containing protein, expressed.
Os01t0105400-01	Os01g0105400	-0.413389	0.348554	-0.108996	0.721245	Similar to Kinesin heavy chain.
Os01t0105700-01	Os01g0105700	-0.0462157	1	0.54505	0.567963	Basic helix-loop-helix dimerisation region bHLH domain containing protein.
Os01t0105800-01	Os01g0105800	0.268912	0.859227	-0.033587	1	Similar to Iron sulfur assembly protein 1.
Os01t0105900-01	Os01g0105900	0.201767	0.661198	-0.15468	0.614089	Carbohydrate/purine kinase domain containing protein.
Os01t0106200-01	Os01g0106200	0.0470425	0.892454	-0.0717554	0.895605	Similar to RER1A protein (AtRER1A).
Os01t0106300-01	Os01g0106300	0.521983	0.20726	0.214565	0.445853	Similar to Isoflavone reductase homolog IRL (EC 1.3.1.-).
Os01t0106400-01	Os01g0106400	0.652025	0.13733	-0.0588648	0.996822	Similar to Isoflavone reductase homolog IRL (EC 1.3.1.-).
Os01t0106500-01	Os01g0106500	0.0963934	0.992081	0.12385	0.700708	Conserved hypothetical protein.
Os01t0106600-01	Os01g0106600	0.17952	0.828018	-0.409084	0.367893	Similar to Chitin-binding lectin 1 precursor (PL-I).
Os01t0106700-00	Os01g0106700	-0.0682678	0.963397	0.254553	0.609895	Hypothetical conserved gene.
Os01t0106800-01	Os01g0106800	-0.14728	0.787064	-0.0076141	0.956873	Similar to RING-box protein 1A (Regulator of cullins 1a) (dRbx1).
Os01t0106900-01	Os01g0106900	-0.111002	0.845284	-0.151048	0.658285	Similar to 1-deoxy-D-xylulose 5-phosphate reductoisomerase (Fragment).
Os01t0107000-01	Os01g0107000	0.00524001	0.928458	-0.0397853	0.971234	Similar to peroxin Pex14.
Os01t0107000-02	Os01g0107000	-0.238385	0.702176	-0.0838054	0.847432	Similar to peroxin Pex14.
Os01t0107400-01	Os01g0107400	0.589632	0.532131	-0.0482278	0.999987	Conserved hypothetical protein.
Os01t0107700-01	Os01g0107700	-0.154851	0.80296	-0.433859	0.33608	Similar to LIMONENE cyclase like protein.
Os01t0107750-00	Os01g0107750	-0.345455	0.719791	-0.073867	0.959172	Hypothetical protein.
Os01t0107900-01	Os01g0107900	-0.101613	0.777898	0.00717849	0.951348	Protein of unknown function DUF3506 domain containing protein.
Os01t0107900-02	Os01g0107900	0.110569	0.925598	-0.231984	0.487535	Protein of unknown function DUF3506 domain containing protein.
Os01t0108000-01	Os01g0108000	-0.0631266	0.859505	-0.137367	0.711714	Conserved hypothetical protein.
Os01t0108200-01	Os01g0108200	0.0308132	0.976955	0.226794	0.554961	Similar to Prolyl endopeptidase (EC 3.4.21.26) (Post-proline cleaving enzyme) (PE).
Os01t0108400-00	Os01g0108400	0.213404	0.707706	-0.222999	0.650933	Helix-loop-helix DNA-binding domain containing protein.
Os01t0108500-00	Os01g0108500	0.622372	0.675927	-0.644088	0.479535	Protein of unknown function DUF3778 domain containing protein.
Os01t0108600-01	Os01g0108600	-0.676928	0.270375	-0.555933	0.131345	Basic helix-loop-helix dimerisation region bHLH domain containing protein.
Os01t0108600-02	Os01g0108600	-0.60843	0.302708	-0.418999	0.230892	Basic helix-loop-helix dimerisation region bHLH domain containing protein.
Os01t0108700-01	Os01g0108700	NA	NA	NA	NA	Hypothetical protein.
Os01t0108800-01	Os01g0108800	-0.665632	0.178197	1.21085	0.422843	Protein of unknown function DUF936, plant family protein.
Os01t0109000-01	Os01g0109000	-0.288185	0.664009	-0.0592534	1	Similar to Late embryogenesis abundant protein, group 3.
Os01t0109201-01	Os01g0109201	0.219399	0.648178	-0.236788	0.49188	Hypothetical gene.
Os01t0109300-01	Os01g0109300	0.16634	0.716745	-0.211191	0.56404	Similar to predicted protein.
Os01t0109366-00	Os01g0109366	NA	NA	NA	NA	Hypothetical conserved gene.
Os01t0109432-00	Os01g0109432	1.89534	0.847172	Inf	1	Hypothetical gene.
Os01t0109500-01	Os01g0109500	0.161359	0.790359	0.369201	0.693329	Conserved hypothetical protein.
Os01t0109700-01	Os01g0109700	0.0167595	0.939403	-0.0640389	0.821314	Similar to Paired amphipathic helix repeat-containing protein / transcription regulator-related.
Os01t0109750-01	Os01g0109750	0.135739	0.712727	-0.185134	0.638602	Paired amphipathic helix domain containing protein.
Os01t0110050-01	Os01g0110050	-1.73802	0.686086	-Inf	0.974309	Pi homeostasis
Os01t0110100-01	Os01g0110100	0.263309	0.80857	-1.36473	0.287063	Phosphate (Pi) transporter, Pi homeostasis
Os01t0110200-01	Os01g0110200	0.787065	0.0462353	-0.071543	0.927458	Conserved hypothetical protein.
Os01t0110400-01	Os01g0110400	0.0185295	0.882737	0.422686	0.228659	Similar to Acetyl-CoA C-acetyltransferase.
Os01t0110500-01	Os01g0110500	0.0954844	0.813101	0.33027	0.395932	Protein kinase, core domain containing protein.
Os01t0110600-00	Os01g0110600	-0.315523	0.658229	0.424581	0.450888	Hypothetical protein.
Os01t0110700-01	Os01g0110700	-0.287383	0.845999	1.30579	0.162588	Similar to Phosphoenolpyruvate carboxylase (EC 4.1.1.31).
Os01t0110700-02	Os01g0110700	-0.928369	0.528311	1.14382	0.256719	Similar to Phosphoenolpyruvate carboxylase (EC 4.1.1.31).
Os01t0110800-01	Os01g0110800	-0.502616	0.222597	0.901935	0.148416	Leucine-rich repeat, plant specific containing protein.
Os01t0111000-00	Os01g0111000	-1.61076	0.942554	1.67669	0.841726	Pectinesterase inhibitor domain containing protein.
Os01t0111100-01	Os01g0111100	0.191796	0.659739	-0.237633	0.468014	Cyclophilin-like domain containing protein.
Os01t0111200-01	Os01g0111200	-0.115392	0.715435	0.120702	0.72695	Like-Sm ribonucleoprotein (LSM)-related domain domain containing protein.
Os01t0111300-01	Os01g0111300	0.274124	0.592863	-0.519278	0.215137	Conserved hypothetical protein.
Os01t0111400-01	Os01g0111400	-0.704429	0.203239	0.305431	0.444744	Zinc finger, BED-type predicted domain containing protein.
Os01t0111400-02	Os01g0111400	-0.36874	0.490532	-0.0518028	0.962399	Zinc finger, BED-type predicted domain containing protein.
Os01t0111500-01	Os01g0111500	NA	NA	NA	NA	ROOT HAIR DEFECTIVE-SIX LIKE (RSL) class I basic helix-loop-helix protein, bHLH transcription factor, Regulation of root hair development
Os01t0111600-01	Os01g0111600	NA	NA	NA	NA	Similar to MOTHER of FT and TF1 protein.
Os01t0111700-01	Os01g0111700	-0.0578387	0.976715	0.104513	0.993589	Conserved hypothetical protein.
Os01t0111800-01	Os01g0111800	0.394661	0.325098	0.113966	0.648938	Conserved hypothetical protein.
Os01t0111900-01	Os01g0111900	0.271922	0.489026	-0.181592	0.663632	Glutelin family protein.
Os01t0112000-01	Os01g0112000	0.973612	0.340276	-0.763778	0.403635	Conserved hypothetical protein.
Os01t0112100-01	Os01g0112100	0.284209	0.749331	0.405829	0.768846	Conserved hypothetical protein.
Os01t0112201-01	Os01g0112201	-0.642209	0.743377	1.35851	0.248729	Hypothetical protein.
Os01t0112300-01	Os01g0112300	-0.14204	0.736116	-0.0556803	0.870607	Hypothetical conserved gene.
Os01t0112400-01	Os01g0112400	1.10506	0.478061	-0.107696	0.94557	Major intrinsic protein family protein.
Os01t0112500-01	Os01g0112500	0.487103	0.318744	-0.0274303	0.943357	Similar to Plakoglobin/armadillo/beta-catenin-like protein (Fragment).
Os01t0112500-02	Os01g0112500	0.387792	0.435614	-0.42351	0.287191	Similar to Plakoglobin/armadillo/beta-catenin-like protein (Fragment).
Os01t0112600-01	Os01g0112600	-1.91593	0.254472	-1.29134	0.702253	Conserved hypothetical protein.
Os01t0112800-00	Os01g0112800	NA	NA	-Inf	0.974309	Disease resistance protein domain containing protein.
Os01t0113000-00	Os01g0113000	NA	NA	0.155033	0.783097	Hypothetical conserved gene.
Os01t0113150-00	Os01g0113150	NA	NA	NA	NA	Disease resistance protein domain containing protein.
Os01t0113200-01	Os01g0113200	0.0361615	0.98972	-0.528737	0.412516	Similar to Receptor serine/threonine kinase.
Os01t0113300-01	Os01g0113300	0.0597958	0.951265	-0.222975	0.768665	Similar to ARK protein (Fragment).
Os01t0113325-00	Os01g0113325	0.969942	0.59468	0.681807	0.610419	Hypothetical protein.
Os01t0113350-00	Os01g0113350	2.105	0.852336	-0.13988	0.916553	Hypothetical conserved gene.
Os01t0113400-01	Os01g0113400	-0.355021	0.583984	0.18639	0.807156	Similar to Receptor-like kinase.
Os01t0113400-02	Os01g0113400	0.0800701	0.982088	-0.314377	0.625559	Similar to Receptor-like kinase.
Os01t0113450-00	Os01g0113450	-0.0252909	0.895642	-0.447061	0.507034	Hypothetical protein.
Os01t0113500-01	Os01g0113500	-1.16185	0.8326	-0.513256	0.519887	Similar to Receptor-like kinase.
Os01t0113600-01	Os01g0113600	0.0621998	0.905231	0.0476488	1	Hypothetical protein.
Os01t0113650-00	Os01g0113650	-0.0376897	0.982074	1.11387	0.728939	Hypothetical conserved gene.
Os01t0113700-00	Os01g0113700	-0.0148515	0.995144	0.168883	0.773792	Similar to Receptor-like kinase.
Os01t0113800-01	Os01g0113800	0.52131	0.637881	0.213808	0.798356	Protein kinase, core domain containing protein.
Os01t0113900-01	Os01g0113900	-1.087	1	-0.023752	0.987916	Similar to Receptor-like protein kinase.
Os01t0113950-00	Os01g0113950	0.365717	1	1.83879	0.556026	Hypothetical protein.
Os01t0114000-00	Os01g0114000	0.288305	1	0.401216	1	Similar to H0315A08.1 protein.
Os01t0114100-01	Os01g0114100	0.220025	0.516621	-0.0716152	0.78514	Similar to Protein kinase RLK17.
Os01t0114200-01	Os01g0114200	0.0860738	0.99994	0.864167	0.515561	Conserved hypothetical protein.
Os01t0114300-01	Os01g0114300	0.0994043	0.791387	0.0361169	0.936949	Similar to Receptor-like protein kinase (Fragment).
Os01t0114400-00	Os01g0114400	NA	NA	NA	NA	Similar to Receptor-like kinase.
Os01t0114402-00	Os01g0114402	NA	NA	NA	NA	Hypothetical protein.
Os01t0114600-00	Os01g0114600	0.245922	0.922327	-Inf	0.97432	Similar to Receptor-like protein kinase.
Os01t0114700-00	Os01g0114700	Inf	0.996086	Inf	1	Similar to Receptor-like kinase.
Os01t0114800-01	Os01g0114800	-0.29115	0.704222	-0.0174535	1	Similar to H0215A08.3 protein.
Os01t0114900-00	Os01g0114900	1.80544	0.805561	-1.33688	0.684845	Similar to LRK14.
Os01t0115100-01	Os01g0115100	-1.42306	0.666496	-0.967682	0.546513	Hypothetical conserved gene.
Os01t0115200-00	Os01g0115200	-Inf	1	-0.171864	0.98527	Similar to OSIGBa0140C02.7 protein.
Os01t0115300-01	Os01g0115300	-3.47996	0.595084	-0.0336477	0.988233	Hypothetical gene.
Os01t0115500-00	Os01g0115500	Inf	0.996086	Inf	1	Similar to Receptor-like kinase.
Os01t0115566-00	Os01g0115566	-0.893967	0.9185	-0.118723	1	Similar to Receptor-like kinase.
Os01t0115600-01	Os01g0115600	0.759157	0.583335	-1.26792	0.539652	Similar to LRK14.
Os01t0115700-00	Os01g0115700	-1.44444	0.888566	-0.323307	1	Similar to Receptor-like kinase.
Os01t0115725-00	Os01g0115725	1.105	0.99048	NA	NA	Hypothetical protein.
Os01t0115750-00	Os01g0115750	Inf	0.918236	0.681703	0.754603	Similar to Receptor-like protein kinase.
Os01t0115800-01	Os01g0115800	-0.230597	0.753369	0.106926	0.877958	Similar to Receptor-like kinase.
Os01t0115900-00	Os01g0115900	-0.842249	0.420041	-0.452577	0.567089	Similar to Receptor-like protein kinase.
Os01t0115950-00	Os01g0115950	0.524316	0.575367	-0.0642295	0.964829	Hypothetical protein.
Os01t0116000-00	Os01g0116000	-0.881116	1	NA	NA	Similar to Receptor-like protein kinase.
Os01t0116100-01	Os01g0116100	-2.20524	0.269867	-0.2733	0.661899	Conserved hypothetical protein.
Os01t0116101-00	Os01g0116101	-Inf	0.740574	NA	NA	Hypothetical protein.
Os01t0116200-01	Os01g0116200	NA	NA	Inf	0.709	Protein kinase, core domain containing protein.
Os01t0116250-00	Os01g0116250	NA	NA	Inf	0.901744	Hypothetical protein.
Os01t0116300-01	Os01g0116300	-0.158367	0.895993	-0.344225	0.563963	Similar to Receptor-like kinase.
Os01t0116400-01	Os01g0116400	-0.570992	0.76705	2.12482	0.732122	Protein kinase, core domain containing protein.
Os01t0116600-01	Os01g0116600	-0.211027	0.622207	0.0188465	0.967278	Eukaryotic translation elongation factor 1 alpha (eEF1A)-like protein, Negative regulation of cell death, Defense response
Os01t0116600-02	Os01g0116600	-0.403056	0.352162	-0.0544938	0.87287	Eukaryotic translation elongation factor 1 alpha (eEF1A)-like protein, Negative regulation of cell death, Defense response
Os01t0116650-00	Os01g0116650	-1.61889	0.872681	Inf	0.643262	Hypothetical protein.
Os01t0116800-00	Os01g0116800	-1.34709	0.786183	-2.5391	0.654673	Similar to Receptor-like kinase.
Os01t0116900-00	Os01g0116900	0.456786	0.57973	-0.203109	0.810238	Protein kinase, catalytic domain domain containing protein.
Os01t0116901-00	Os01g0116901	0.329491	0.813214	-1.29826	0.478957	Hypothetical protein.
Os01t0117000-00	Os01g0117000	-0.784971	0.537243	1.34159	0.491773	Similar to Receptor-like kinase ARK1AS.
Os01t0117025-00	Os01g0117025	0.261899	0.917931	0.467056	0.908844	Hypothetical protein.
Os01t0117100-00	Os01g0117100	-0.472508	0.707074	-0.636328	0.514491	Similar to Receptor kinase LRK10.
Os01t0117200-01	Os01g0117200	NA	NA	-1.98479	0.810037	Similar to ARK protein (Fragment).
Os01t0117266-00	Os01g0117266	NA	NA	NA	NA	Conserved hypothetical protein.
Os01t0117300-00	Os01g0117300	-0.181869	0.888034	-0.399827	1	Similar to Receptor kinase LRK10.
Os01t0117400-00	Os01g0117400	0.259377	0.811879	-0.664661	0.563705	Similar to Receptor-like kinase.
Os01t0117450-00	Os01g0117450	0.247832	0.816623	-0.674491	0.480967	Hypothetical protein.
Os01t0117500-00	Os01g0117500	Inf	0.918236	-1.83542	0.435268	Similar to Receptor kinase LRK10.
Os01t0117600-01	Os01g0117600	0.340382	0.79657	-0.537757	0.279379	Protein kinase, catalytic domain domain containing protein.
Os01t0117650-00	Os01g0117650	0.0346578	1	-0.298478	0.702723	Hypothetical protein.
Os01t0117700-00	Os01g0117700	0.463078	0.736461	0.556023	0.637701	Similar to LRK14.
Os01t0117900-01	Os01g0117900	0.298228	0.658116	0.236773	0.418522	Similar to nodulin-like protein.
Os01t0117900-02	Os01g0117900	0.437629	0.286077	-0.0628201	0.959572	Similar to nodulin-like protein.
Os01t0117900-03	Os01g0117900	0.462203	0.24702	-0.367447	0.394242	Similar to nodulin-like protein.
Os01t0118000-01	Os01g0118000	-0.0807717	0.902165	0.0338817	0.915743	Similar to Fructose-bisphosphate aldolase (EC 4.1.2.13) (Fragment).
Os01t0118100-01	Os01g0118100	-0.400831	0.324389	-0.185814	0.585943	Similar to Fructose-bisphosphate aldolase.
Os01t0118300-01	Os01g0118300	0.0177085	0.891636	-0.0354018	0.900197	Similar to Phosphatidyl serine synthase.
Os01t0118400-01	Os01g0118400	0.486966	0.21189	-0.0396192	0.976362	Similar to HGA6.
Os01t0118600-00	Os01g0118600	0.586893	0.500344	0.315351	0.412149	Similar to Hga5 protein.
Os01t0118700-01	Os01g0118700	0.426713	0.286528	0.213883	0.532383	Similar to HGA4.
Os01t0119000-01	Os01g0119000	0.0970449	0.798347	0.753471	0.267953	Glycosyltransferase AER61, uncharacterized domain containing protein.
Os01t0119100-00	Os01g0119100	-0.0463014	0.825675	0.318585	0.328855	Similar to Glycosyltransferase.
Os01t0119500-01	Os01g0119500	-0.0155338	0.870876	0.26419	0.631432	Protein of unknown function DUF1618 domain containing protein.
Os01t0120300-00	Os01g0120300	-0.0152533	0.921328	-0.206139	0.477039	Similar to EMB2369 (EMBRYO DEFECTIVE 2369); ATP binding / aminoacyl-tRNA ligase/ leucine-tRNA ligase/ nucleotide binding.
Os01t0120400-01	Os01g0120400	-0.567318	0.447799	-0.254389	0.522952	Alanyl-tRNA synthetase, class IIc family protein.
Os01t0120500-01	Os01g0120500	-0.027942	0.98986	-0.0152987	0.991818	Similar to PAP fibrillin domain containing protein, expressed.
Os01t0120600-01	Os01g0120600	-0.284656	0.729932	0.0320714	0.947269	Similar to Oxidoreductase NAD-binding domain containing protein, expressed.
Os01t0120700-01	Os01g0120700	-0.290963	0.437393	-0.369619	0.219849	Similar to sarcoplasmic reticulum histidine-rich calcium-binding protein.
Os01t0120800-01	Os01g0120800	-0.326291	0.405658	0.36231	0.282439	Similar to Eukaryotic translation initiation factor 3 subunit 10 (eIF-3 theta) (Eukaryotic translation initiation factor 3 large subunit) (eIF3a).
Os01t0120800-02	Os01g0120800	-1.37625	0.469702	0.761438	0.623726	Similar to Eukaryotic translation initiation factor 3 subunit 10 (eIF-3 theta) (Eukaryotic translation initiation factor 3 large subunit) (eIF3a).
Os01t0120800-03	Os01g0120800	-0.384082	0.616221	0.618223	0.138087	Similar to Eukaryotic translation initiation factor 3 subunit 10 (eIF-3 theta) (Eukaryotic translation initiation factor 3 large subunit) (eIF3a).
Os01t0120800-04	Os01g0120800	-0.563245	0.558724	0.681113	0.329766	Similar to Eukaryotic translation initiation factor 3 subunit 10 (eIF-3 theta) (Eukaryotic translation initiation factor 3 large subunit) (eIF3a).
Os01t0120800-05	Os01g0120800	-0.167443	0.907253	0.526342	0.438918	Similar to Eukaryotic translation initiation factor 3 subunit 10 (eIF-3 theta) (Eukaryotic translation initiation factor 3 large subunit) (eIF3a).
Os01t0120800-06	Os01g0120800	-0.299371	0.474782	0.424798	0.218455	Similar to Eukaryotic translation initiation factor 3 subunit 10 (eIF-3 theta) (Eukaryotic translation initiation factor 3 large subunit) (eIF3a).
Os01t0121000-01	Os01g0121000	-0.23121	0.893368	-0.390707	0.510519	Conserved hypothetical protein.
Os01t0121100-01	Os01g0121100	0.0909781	0.855942	0.0389047	0.89606	Similar to SLL2.
Os01t0121100-02	Os01g0121100	-0.0440879	0.896385	0.0892138	0.787273	Similar to SLL2.
Os01t0121200-01	Os01g0121200	0.457387	0.376047	-0.330215	0.418494	Zinc finger, RING/FYVE/PHD-type domain containing protein.
Os01t0121300-01	Os01g0121300	0.148152	0.88912	0.354427	0.322958	Conserved hypothetical protein.
Os01t0121400-00	Os01g0121400	0.474808	0.774366	-0.0633505	0.98501	Hypothetical protein.
Os01t0121500-01	Os01g0121500	-0.905883	0.134249	-0.267035	0.707951	Conserved hypothetical protein.
Os01t0121600-01	Os01g0121600	-0.0931142	0.769276	-0.150616	0.725385	Conserved hypothetical protein.
Os01t0121700-01	Os01g0121700	-0.300346	0.475815	-0.184157	0.566604	ABC transporter-like domain containing protein.
Os01t0121800-01	Os01g0121800	-0.00500307	0.98061	-0.0908017	0.801988	Glycosyl transferase, family 14 protein.
Os01t0121800-02	Os01g0121800	-0.0531282	0.983726	-0.073388	0.905483	Glycosyl transferase, family 14 protein.
Os01t0121900-00	Os01g0121900	NA	NA	NA	NA	Seven-in-absentia protein, sina domain containing protein.
Os01t0121950-00	Os01g0121950	NA	NA	NA	NA	Hypothetical conserved gene.
Os01t0122000-01	Os01g0122000	-0.129338	0.86688	0.29546	0.454841	Conserved hypothetical protein.
Os01t0122200-01	Os01g0122200	-Inf	0.773816	3.3056	0.313631	Seven In Absentia Homolog-type domain containing protein.
Os01t0122367-00	Os01g0122367	-Inf	0.927754	NA	NA	Hypothetical protein.
Os01t0122534-00	Os01g0122534	-Inf	0.936239	NA	NA	Hypothetical protein.
Os01t0122701-00	Os01g0122701	NA	NA	NA	NA	Conserved hypothetical protein.
Os01t0123500-00	Os01g0123500	NA	NA	NA	NA	Conserved hypothetical protein.
Os01t0123700-00	Os01g0123700	NA	NA	-0.814265	0.900427	Zinc finger, RING-type domain containing protein.
Os01t0123800-00	Os01g0123800	NA	NA	NA	NA	Seven-in-absentia protein, sina domain containing protein.
Os01t0123900-01	Os01g0123900	-0.18026	0.845874	-0.102868	0.85325	Similar to Bowman-Birk type proteinase inhibitor (EBI).
Os01t0124000-01	Os01g0124000	2.43152	0.327359	0.126744	0.927391	Similar to Bowman Birk trypsin inhibitor.
Os01t0124100-01	Os01g0124100	0.517475	0.385808	1.65099	0.705817	Proteinase inhibitor I12, Bowman-Birk family protein.
Os01t0124200-02	Os01g0124200	0.771691	0.0688931	0.922968	0.613256	Similar to Bowman Birk trypsin inhibitor.
Os01t0124401-01	Os01g0124401	1.08471	0.0458694	0.860587	0.579758	Similar to Bowman-Birk type bran trypsin inhibitor.
Os01t0124550-00	Os01g0124550	Inf	0.996086	NA	NA	Hypothetical protein.
Os01t0124600-00	Os01g0124600	NA	NA	NA	NA	Similar to cDNA clone:001-125-E08, full insert sequence.
Os01t0124650-02	Os01g0124650	0.949925	0.0156475	0.667336	0.50254	Hypothetical conserved gene.
Os01t0124700-01	Os01g0124700	0.698192	0.0901582	0.980526	0.247115	Hypothetical protein.
Os01t0124900-00	Os01g0124900	NA	NA	NA	NA	Seven-in-absentia protein, sina domain containing protein.
Os01t0125000-00	Os01g0125000	Inf	0.900287	NA	NA	Seven-in-absentia protein, sina domain containing protein.
Os01t0125500-00	Os01g0125500	Inf	0.996086	-Inf	0.62143	Seven-in-absentia protein, sina domain containing protein.
Os01t0125550-01	Os01g0125550	0.577673	0.809267	-0.039152	1	Conserved hypothetical protein.
Os01t0125600-01	Os01g0125600	-0.154468	0.715931	0.742192	0.0242827	Heavy metal transport/detoxification protein domain containing protein.
Os01t0125700-01	Os01g0125700	0.139191	0.916764	0.366803	0.662403	Conserved hypothetical protein.
Os01t0125800-01	Os01g0125800	0.0785157	0.867058	0.259827	0.49787	Actin-interacting, WD40-repeat protein, Actin turnover
Os01t0125850-00	Os01g0125850	-0.482861	0.489604	0.583641	0.262403	Hypothetical protein.
Os01t0125900-01	Os01g0125900	0.122572	0.787387	0.174125	0.64288	Ubiquitin-conjugating enzyme/RWD-like domain containing protein.
Os01t0126000-01	Os01g0126000	3.30482	0.580023	Inf	0.901744	Hypothetical gene.
Os01t0126100-01	Os01g0126100	1.0845	0.131657	0.327568	0.625864	Multicopper oxidase
Os01t0126200-01	Os01g0126200	-0.411374	0.464396	0.456358	0.424995	Multicopper oxidase
Os01t0126401-01	Os01g0126401	1.26275	0.645279	0.688391	0.634887	Hypothetical gene.
Os01t0126600-01	Os01g0126600	0.348504	0.831258	-0.316555	0.703329	Paralog of FACTOR OF DNA METHYLATION LIKE 1 (OsFDML1), Regulation of flower development
Os01t0126900-01	Os01g0126900	0.70563	0.879308	0.0740281	0.922656	Multicopper oxidase
Os01t0127000-01	Os01g0127000	2.74358	0.64231	-Inf	0.794294	Multicopper oxidase, Maintenance of Pi homeostasis
Os01t0127100-01	Os01g0127100	Inf	0.674142	NA	NA	Hypothetical protein.
Os01t0127200-01	Os01g0127200	0.347571	0.973588	1.01811	0.603732	Multicopper oxidase, Maintenance of Pi homeostasis
Os01t0127300-01	Os01g0127300	0.177134	0.76355	-0.0489353	0.859121	SufBD family protein.
Os01t0127400-00	Os01g0127400	-0.295913	0.523397	-0.180817	0.641377	Protein of unknown function DUF3326 domain containing protein.
Os01t0127450-00	Os01g0127450	-0.434145	0.634289	-0.309961	0.530397	Similar to MYBL2 (ARABIDOPSIS MYB-LIKE 2); DNA binding / transcription factor.
Os01t0127500-01	Os01g0127500	-Inf	1	NA	NA	NAD(P)-binding domain containing protein.
Os01t0127600-01	Os01g0127600	-0.396306	0.718725	1.57125	0.516983	Similar to Bowman-Birk type proteinase inhibitor D-II precursor (IV).
Os01t0127700-01	Os01g0127700	-0.313598	0.533048	-0.543692	0.167987	Conserved hypothetical protein.
Os01t0127900-01	Os01g0127900	-0.455766	0.643796	-0.555565	0.436279	Mannose-6-phosphate isomerase domain containing protein.
Os01t0128000-01	Os01g0128000	0.651451	0.690545	-1.9157	0.502007	Myb transcription factor domain containing protein.
Os01t0128100-01	Os01g0128100	0.629445	0.324421	-0.0889592	0.867576	Similar to Bifunctional nuclease (Fragment).
Os01t0128200-01	Os01g0128200	0.366037	0.75671	-0.079958	0.782282	Similar to Nuclease I.
Os01t0128250-01	Os01g0128250	0.990571	0.558423	-0.222079	0.88518	Hypothetical gene.
Os01t0128300-00	Os01g0128300	0.366752	0.3993	0.236773	0.603037	Similar to predicted protein.
Os01t0128400-01	Os01g0128400	-0.233014	0.584924	0.125741	0.730727	Protein of unknown function DUF2359, TMEM214 domain containing protein.
Os01t0128400-02	Os01g0128400	-0.022721	0.984605	-0.0347304	0.896144	Protein of unknown function DUF2359, TMEM214 domain containing protein.
Os01t0128700-01	Os01g0128700	0.217357	1	-0.168611	1	Conserved hypothetical protein.
Os01t0128800-01	Os01g0128800	0.471388	0.584668	-0.0489623	0.842842	Similar to plant synaptotagmin.
Os01t0129200-01	Os01g0129200	Inf	0.996087	0.782608	1	C2H2 zinc-finger transcription factor, Floral organ identity, Cellular proliferation
Os01t0129500-02	Os01g0129500	-0.359297	0.519045	-0.276272	0.486739	Protein of unknown function DUF1666 family protein.
Os01t0129550-01	Os01g0129550	-0.216696	0.872494	-0.241125	0.776853	Hypothetical gene.
Os01t0129600-00	Os01g0129600	1.59604	0.00935226	1.85847	0.511186	Similar to LBD40 (LOB DOMAIN-CONTAINING PROTEIN 40).
Os01t0129800-01	Os01g0129800	0.833534	0.778097	2.46624	0.75996	Conserved hypothetical protein.
Os01t0130000-01	Os01g0130000	0.357204	0.636236	-0.0113359	0.970813	Cation efflux protein family protein.
Os01t0130000-02	Os01g0130000	0.446064	0.465338	-0.0591179	0.933561	Cation efflux protein family protein.
Os01t0130100-01	Os01g0130100	0.943713	0.427635	0.0905602	0.919174	Hypothetical gene.
Os01t0130200-00	Os01g0130200	-0.00189806	0.943779	0.128026	0.832026	Hypothetical conserved gene.
Os01t0130400-01	Os01g0130400	-0.558682	0.150484	0.744207	0.383776	Similar to Alpha-xylosidase precursor (Fragment).
Os01t0130500-01	Os01g0130500	-0.732021	0.224997	1.15761	0.320128	Similar to Alpha-xylosidase precursor (Fragment).
Os01t0130900-01	Os01g0130900	0.710835	0.11743	0.0216394	0.975973	Conserved hypothetical protein.
Os01t0131250-01	Os01g0131250	NA	NA	Inf	1	Hypothetical gene.
Os01t0131300-01	Os01g0131300	-0.0114732	0.940622	-0.198534	0.558531	Conserved hypothetical protein.
Os01t0131450-00	Os01g0131450	-0.264323	0.564457	0.0278534	0.975781	Hypothetical protein.
Os01t0131600-01	Os01g0131600	-0.707954	0.568012	0.684246	0.32961	Hypothetical conserved gene.
Os01t0131600-02	Os01g0131600	-0.0962867	0.727258	-0.147133	0.757156	Hypothetical conserved gene.
Os01t0131800-01	Os01g0131800	-0.0491679	0.87447	-0.0327137	1	Signal peptidase 22 kDa subunit family protein.
Os01t0131900-00	Os01g0131900	-0.488933	0.903775	0.636886	0.440419	Similar to Wound-induced protease inhibitor (WIP1).
Os01t0132000-01	Os01g0132000	0.439584	0.282997	0.251238	0.774229	Similar to Wound-induced protease inhibitor (WIP1).
Os01t0132050-01	Os01g0132050	-0.240312	0.980214	0.338004	0.928048	Hypothetical protein.
Os01t0132100-00	Os01g0132100	0.567855	0.975348	1.53985	0.619437	Leucine-rich repeat domain containing protein.
Os01t0132200-01	Os01g0132200	0.184279	0.818284	0.826767	0.190392	Conserved hypothetical protein.
Os01t0132400-01	Os01g0132400	-Inf	0.919601	Inf	1	Conserved hypothetical protein.
Os01t0132500-01	Os01g0132500	0.179932	0.751018	-0.462156	0.243109	Protein of unknown function DUF1639 domain containing protein.
Os01t0132700-01	Os01g0132700	-0.415123	0.419896	0.194813	0.673335	Surfeit locus 5 family protein.
Os01t0132766-01	Os01g0132766	0.771429	0.263069	0.00886731	0.94609	Zinc finger, C2H2-like domain containing protein.
Os01t0132800-01	Os01g0132800	-0.31141	0.424815	-0.174857	0.658268	Peptidyl-tRNA hydrolase family protein.
Os01t0133100-01	Os01g0133100	-0.419468	0.656217	0.381468	0.912333	Conserved hypothetical protein.
Os01t0133100-02	Os01g0133100	-0.472792	0.6294	0.210207	0.985174	Conserved hypothetical protein.
Os01t0133200-01	Os01g0133200	-0.129948	0.73804	1.51728	0.119898	Conserved hypothetical protein.
Os01t0133400-01	Os01g0133400	0.0758125	0.806373	-0.110881	0.727306	Similar to Hexose transporter (Fragment).
Os01t0133500-01	Os01g0133500	0.116955	0.777961	0.202937	0.585373	Beta-lactamase-like domain containing protein.
Os01t0133500-02	Os01g0133500	-0.131231	0.948508	-0.264971	0.426654	Beta-lactamase-like domain containing protein.
Os01t0133600-00	Os01g0133600	-0.167711	0.919763	-0.799526	0.158685	Hypothetical conserved gene.
Os01t0133650-00	Os01g0133650	-0.302439	0.892512	-0.00368089	1	Hypothetical gene.
Os01t0133700-00	Os01g0133700	Inf	0.996086	NA	NA	Glycosyl transferase, family 14 domain containing protein.
Os01t0133799-00	Os01g0133799	-Inf	0.936239	NA	NA	Hypothetical protein.
Os01t0133832-00	Os01g0133832	-0.0308877	0.961393	1.45437	0.0202015	Hypothetical gene.
Os01t0133866-00	Os01g0133866	-0.156555	0.737565	0.329827	0.495039	Hypothetical protein.
Os01t0133900-00	Os01g0133900	-0.0568683	0.996145	0.161769	0.604463	Similar to predicted protein.
Os01t0134200-01	Os01g0134200	-0.279037	0.775247	0.127906	1	Similar to Universal stress protein family protein.
Os01t0134200-02	Os01g0134200	-1.27351	0.874491	Inf	0.528922	Similar to Universal stress protein family protein.
Os01t0134500-01	Os01g0134500	-0.0438359	0.941455	0.0377292	0.961399	Similar to Delta-7-sterol-C5(6)-desaturase (EC 1.3.3.-) (Delta-7-C-5 sterol desaturase) (Delta7-sterol-C5-desaturase).
Os01t0134700-01	Os01g0134700	-0.961793	0.295126	-0.422314	0.725347	Calmodulin binding protein-like family protein.
Os01t0134800-01	Os01g0134800	-0.190586	0.957271	-0.24923	0.820383	Similar to (1, 4)-beta-xylan endohydrolase, isoenzyme X-II (EC 3.2.1.8) (Fragment).
Os01t0134850-00	Os01g0134850	-0.0616637	1	0.946881	0.528674	Hypothetical protein.
Os01t0134900-01	Os01g0134900	0.597117	0.252548	0.104353	0.755535	(1, 4)-beta-xylan endohydrolase, isoenzyme X-II (EC 3.2.1.8) (Fragment).
Os01t0135000-01	Os01g0135000	0.241239	1	-0.742453	0.899604	Similar to 1, 4-beta-D xylan xylanohydrolase (Fragment).
Os01t0135600-01	Os01g0135600	-1.2871	0.147629	0.269261	0.72995	Conserved hypothetical protein.
Os01t0135700-01	Os01g0135700	-0.567221	0.149643	-0.491462	0.650596	Calmodulin-like protein, Calcium signalling during abiotic stress, Promotion of root growth and drought tolerance
Os01t0135800-01	Os01g0135800	0.543567	0.798079	NA	NA	Similar to Cytosolic class I small heat shock protein 3B (Fragment).
Os01t0135900-01	Os01g0135900	0.395935	0.371202	0.354003	0.250264	Similar to Cytosolic class I small heat shock protein 3C (Fragment).
Os01t0135900-02	Os01g0135900	0.192381	0.727951	0.443581	0.14829	Similar to Cytosolic class I small heat shock protein 3C (Fragment).
Os01t0136000-00	Os01g0136000	0.743578	0.990553	-0.575992	0.912082	Similar to Cytosolic class I small heat-shock protein HSP17.5.
Os01t0136050-00	Os01g0136050	-Inf	1	0.346504	1	Similar to 16.9 kDa heat shock protein.
Os01t0136100-01	Os01g0136100	-0.660456	0.500791	-0.321329	0.799907	16.9 kDa class I heat shock protein 1.
Os01t0136200-01	Os01g0136200	0.224143	0.695828	-0.121627	1	16.9 kDa class I heat shock protein 1.
Os01t0136300-01	Os01g0136300	0.222242	0.96284	-0.231133	0.796844	Conserved hypothetical protein.
Os01t0136400-01	Os01g0136400	0.0313333	0.811171	-0.385002	0.259128	Protein kinase, core domain containing protein.
Os01t0136450-00	Os01g0136450	-2.01048	0.784259	-0.129359	0.925431	Conserved hypothetical protein.
Os01t0136500-00	Os01g0136500	1.95392	0.498584	NA	NA	Conserved hypothetical protein.
Os01t0136502-00	Os01g0136502	-0.137305	1	1.60448	0.708264	Hypothetical protein.
Os01t0136600-01	Os01g0136600	NA	NA	Inf	0.77586	Conserved hypothetical protein.
Os01t0136700-01	Os01g0136700	1.0288	0.783212	Inf	0.893875	Conserved hypothetical protein.
Os01t0136800-01	Os01g0136800	-1.1194	0.418703	0.145334	0.784118	Protein kinase, core domain containing protein.
Os01t0136850-00	Os01g0136850	-0.847974	0.693991	1.17813	0.158113	Hypothetical protein.
Os01t0136900-00	Os01g0136900	0.339665	0.909893	0.210167	0.788308	Similar to Stress-induced receptor-like kinase 2.
Os01t0137125-00	Os01g0137125	1.6155	0.487378	-0.443705	0.791867	Hypothetical protein.
Os01t0137200-00	Os01g0137200	0.57441	0.674801	4.00341	0.103055	Hypothetical conserved gene.
Os01t0137250-00	Os01g0137250	0.249595	0.879632	-0.230965	1	Similar to Stress-induced receptor-like kinase 2.
Os01t0137266-00	Os01g0137266	-Inf	1	-Inf	0.97432	Hypothetical protein.
Os01t0137282-00	Os01g0137282	-Inf	1	-0.604411	1	Conserved hypothetical protein.
Os01t0137300-01	Os01g0137300	-0.692487	0.597946	-0.0350818	0.965454	Hypothetical protein.
Os01t0137400-00	Os01g0137400	1.8431	0.34397	0.063174	1	Protein kinase, catalytic domain domain containing protein.
Os01t0137500-01	Os01g0137500	Inf	0.918236	1.17203	0.613408	Protein kinase, catalytic domain domain containing protein.
Os01t0137550-01	Os01g0137550	NA	NA	Inf	0.766589	Similar to H0215A08.3 protein.
Os01t0137700-01	Os01g0137700	-0.839857	0.554122	-0.377121	0.752848	Conserved hypothetical protein.
Os01t0137950-01	Os01g0137950	-0.522341	0.653477	-0.848545	0.615206	Similar to predicted protein.
Os01t0138000-00	Os01g0138000	NA	NA	NA	NA	Hypothetical protein.
Os01t0138100-01	Os01g0138100	NA	NA	-0.703686	0.93548	Conserved hypothetical protein.
Os01t0138232-00	Os01g0138232	-Inf	0.936239	NA	NA	Hypothetical protein.
Os01t0138300-01	Os01g0138300	0.462845	0.571953	-0.269109	0.87609	Conserved hypothetical protein.
Os01t0138300-02	Os01g0138300	0.308128	0.756934	-0.8652	0.512467	Conserved hypothetical protein.
Os01t0138400-01	Os01g0138400	0.317531	0.734673	0.252312	0.810862	Serine/threonine protein kinase domain containing protein.
Os01t0138451-00	Os01g0138451	3.06527	0.694755	Inf	0.651928	Hypothetical protein.
Os01t0138500-01	Os01g0138500	0.221569	0.720159	-0.213884	0.62514	Protein of unknown function DUF789 family protein.
Os01t0138600-01	Os01g0138600	0.345878	0.628925	0.468522	0.500826	phosphotransferase system, PEP-utilising enzyme, N-terminal domain containing protein.
Os01t0138800-01	Os01g0138800	1.18463	0.60122	0.891574	0.548465	Peptidase C26 domain containing protein.
Os01t0138900-01	Os01g0138900	-0.0615627	0.809473	-0.250827	0.406078	Mandelate racemase/muconate lactonizing enzyme family protein.
Os01t0139000-00	Os01g0139000	0.202293	0.700797	-0.100508	0.700622	Reticulon family protein.
Os01t0139200-01	Os01g0139200	0.258678	0.60789	0.232335	0.499922	Octicosapeptide/Phox/Bem1p domain containing protein.
Os01t0139200-03	Os01g0139200	0.302072	0.523545	0.0802569	0.826053	Octicosapeptide/Phox/Bem1p domain containing protein.
Os01t0139600-01	Os01g0139600	NA	NA	Inf	1	Similar to Lipid phosphate phosphatase 2 (EC 3.1.3.-) (AtLPP2) (Phosphatidic acid phosphatase 2) (AtPAP2) (Prenyl diphosphate phosphatase).
Os01t0139700-01	Os01g0139700	-1.21693	0.878188	0.138341	1	Conserved hypothetical protein.
Os01t0139900-01	Os01g0139900	-0.841384	1	2.63308	0.558398	Conserved hypothetical protein.
Os01t0140100-01	Os01g0140100	0.0279705	0.863831	0.123893	0.627038	Peptidase A1 domain containing protein.
Os01t0140400-01	Os01g0140400	-0.0638251	0.925608	0.22533	0.606122	Similar to leucine-rich repeat protein-related.
Os01t0140400-02	Os01g0140400	-0.0534668	0.956853	0.150666	0.71253	Similar to leucine-rich repeat protein-related.
Os01t0140500-01	Os01g0140500	-0.307259	0.414238	0.544439	0.295105	Similar to 60S ribosomal protein L26B.
Os01t0140700-00	Os01g0140700	0.408984	0.619888	-0.474251	0.617391	Similar to RAV2 (REGULATOR OF THE ATPASE OF THE VACUOLAR MEMBRANE); DNA binding / transcription factor.
Os01t0141000-01	Os01g0141000	1.05269	0.103322	0.203726	0.784499	AP2/ERF and B3 domain-containing protein, Salt stress response
Os01t0141100-01	Os01g0141100	0.233819	0.554942	0.0490224	0.859504	Similar to Salt-induced AAA-Type ATPase.
Os01t0141100-02	Os01g0141100	0.257788	0.48533	-0.038666	0.934959	Similar to Salt-induced AAA-Type ATPase.
Os01t0141150-00	Os01g0141150	0.180347	0.872195	0.812648	0.243076	Hypothetical gene.
Os01t0141300-00	Os01g0141300	NA	NA	NA	NA	Similar to vacuolar sorting protein 4b.
Os01t0141450-00	Os01g0141450	NA	NA	NA	NA	Hypothetical gene.
Os01t0141600-01	Os01g0141600	-0.389816	0.378713	-0.327915	0.41094	Protein of unknown function DUF647 family protein.
Os01t0141700-01	Os01g0141700	-0.0150332	0.923174	-0.0776294	0.89265	Similar to predicted protein.
Os01t0141900-01	Os01g0141900	-0.421983	0.32299	-0.0167431	0.936673	Conserved hypothetical protein.
Os01t0142100-01	Os01g0142100	-0.172845	0.60928	-0.228794	0.495251	Peptidase M50 family protein.
Os01t0142100-02	Os01g0142100	-0.21789	0.601305	-0.190548	0.579752	Peptidase M50 family protein.
Os01t0142200-01	Os01g0142200	-0.756661	0.138811	0.328602	0.748001	Kinase binding protein CGI-121 domain containing protein.
Os01t0142300-01	Os01g0142300	-0.241512	0.608224	0.205602	0.578267	Glycosyl transferase, group 1 domain containing protein.
Os01t0142500-01	Os01g0142500	0.310093	0.466551	-0.0180217	0.992121	Homeodomain-like containing protein.
Os01t0142600-01	Os01g0142600	0.868081	0.848804	Inf	0.709	Conserved hypothetical protein.
Os01t0142800-01	Os01g0142800	0.106285	0.827711	-0.217557	0.576282	Putative peptide transporter, Long-distance translocation of dimethylarsinate to rice grain
Os01t0142800-02	Os01g0142800	0.0461632	0.992311	-0.190718	0.677172	Putative peptide transporter, Long-distance translocation of dimethylarsinate to rice grain
Os01t0142875-00	Os01g0142875	0.247743	0.683708	-0.0452984	0.99906	Hypothetical protein.
Os01t0142950-01	Os01g0142950	-0.80021	0.812335	0.650822	0.432292	Conserved hypothetical protein.
Os01t0143100-01	Os01g0143100	0.269103	0.671031	-0.270383	0.458998	Adenine nucleotide translocator 1 domain containing protein.
Os01t0143300-01	Os01g0143300	-0.650311	0.196692	0.658864	0.420701	Similar to Glycine-rich protein (Fragment).
Os01t0143350-00	Os01g0143350	-1.53343	0.27306	1.21568	0.400203	Hypothetical gene.
Os01t0143400-00	Os01g0143400	NA	NA	NA	NA	Protein of unknown function DUF594 domain containing protein.
Os01t0143700-00	Os01g0143700	NA	NA	NA	NA	Similar to Mitochondrial glycoprotein.
Os01t0143750-00	Os01g0143750	NA	NA	NA	NA	Hypothetical protein.
Os01t0143800-01	Os01g0143800	0.0286105	0.964017	-0.120477	0.801364	Mitochondrial glycoprotein family protein.
Os01t0143900-01	Os01g0143900	0.355075	0.477553	-0.232908	0.546695	Conserved hypothetical protein.
Os01t0144000-01	Os01g0144000	0.00245908	0.947812	-0.0722446	0.814452	Conserved hypothetical protein.
Os01t0144100-01	Os01g0144100	0.0135441	0.98779	-0.0336034	0.95656	Similar to Thylakoid lumenal 15 kDa protein, chloroplast precursor (p15).
Os01t0144200-01	Os01g0144200	0.149166	0.713524	-0.687395	0.543895	Vacuolar import and degradation protein Vid24 domain containing protein.
Os01t0144300-01	Os01g0144300	1.0359	0.754453	-1.5391	0.788478	Conserved hypothetical protein.
Os01t0144340-00	Os01g0144340	-0.179224	0.678543	0.402842	0.297493	Similar to Actin-related protein 5.
Os01t0144380-01	Os01g0144380	0.32739	0.983616	-0.442458	0.798131	Hypothetical gene.
Os01t0144500-00	Os01g0144500	Inf	0.918236	-Inf	0.97432	Ubiquitin fusion degradation protein UFD1 domain containing protein.
Os01t0144600-01	Os01g0144600	-0.00387617	0.948331	-0.283308	0.457112	Conserved hypothetical protein.
Os01t0144700-01	Os01g0144700	0.0821083	0.924982	0.304339	0.505325	Conserved hypothetical protein.
Os01t0144800-01	Os01g0144800	0.252149	0.852182	-1.42164	0.678264	Protein of unknown function DUF3681 domain containing protein.
Os01t0144900-01	Os01g0144900	Inf	0.996086	-0.292777	0.788941	Hypothetical protein.
Os01t0145000-00	Os01g0145000	NA	NA	NA	NA	Hypothetical conserved gene.
Os01t0145200-01	Os01g0145200	NA	NA	0.133033	0.928061	Protein of unknown function DUF3681 domain containing protein.
Os01t0145600-01	Os01g0145600	NA	NA	0.631417	0.640219	Conserved hypothetical protein.
Os01t0146101-01	Os01g0146101	NA	NA	0.929023	0.714641	Conserved hypothetical protein.
Os01t0146200-01	Os01g0146200	0.0500129	1	-0.323307	1	Protein of unknown function DUF3681 domain containing protein.
Os01t0146600-01	Os01g0146600	NA	NA	Inf	1	Conserved hypothetical protein.
Os01t0146801-00	Os01g0146801	-Inf	1	NA	NA	Conserved hypothetical protein.
Os01t0147001-00	Os01g0147001	-Inf	0.740574	NA	NA	Similar to H0212B02.9 protein.
Os01t0147200-01	Os01g0147200	-0.0864367	0.825311	0.0401	0.950174	C-terminus family protein, Responsible for the dwarf nature with least penalty on yield
Os01t0147200-02	Os01g0147200	-1.23492	0.414278	0.887196	0.34286	C-terminus family protein, Responsible for the dwarf nature with least penalty on yield
Os01t0147250-01	Os01g0147250	-0.0942446	0.989145	0.561269	0.435996	Hypothetical gene.
Os01t0147300-01	Os01g0147300	0.0548426	0.932001	0.319921	0.525423	Similar to membrane protein.
Os01t0147400-00	Os01g0147400	-1.75325	0.469463	-0.409851	0.861307	Uncharacterised domain XH domain containing protein.
Os01t0147600-00	Os01g0147600	1.7381	0.38484	-1.11872	0.942169	Conserved hypothetical protein.
Os01t0147700-01	Os01g0147700	-0.235908	0.610838	0.191711	0.603571	Region of unknown function XH domain containing protein.
Os01t0147800-01	Os01g0147800	-0.563627	0.359442	-0.110756	0.899282	Domain of unknown function DUF547 domain containing protein.
Os01t0147850-00	Os01g0147850	-0.905498	0.537359	-1.7491	0.218733	Hypothetical protein.
Os01t0147900-01	Os01g0147900	0.121359	0.725565	0.0971675	0.681896	Triosephosphate isomerase, Glycolytic enzyme, Key component in XA3/XA26-mediated resistance to Xoo
Os01t0148000-00	Os01g0148000	-0.926833	0.519673	0.816266	0.169492	Similar to predicted protein.
Os01t0148050-01	Os01g0148050	-0.0256796	0.885129	0.0176629	0.952816	Hypothetical conserved gene.
Os01t0148100-01	Os01g0148100	-Inf	1	-0.0947029	0.808046	Conserved hypothetical protein.
Os01t0148200-01	Os01g0148200	NA	NA	NA	NA	Hypothetical protein.
Os01t0148400-01	Os01g0148400	-Inf	0.927754	0.0314605	0.953471	Brix domain containing protein.
Os01t0148500-01	Os01g0148500	-0.29387	0.51194	0.256497	0.865708	Protein of unknown function DUF1677, Oryza sativa family protein.
Os01t0148700-01	Os01g0148700	-0.339518	0.457587	0.537433	0.160311	Protein of unknown function DUF1677, Oryza sativa family protein.
Os01t0149200-01	Os01g0149200	1.40963	0.130443	0.960937	0.0834305	Hypothetical gene.
Os01t0149350-00	Os01g0149350	-0.377944	0.784329	0.397585	0.896073	NB-ARC domain containing protein.
Os01t0149400-00	Os01g0149400	0.118884	1	0.528903	0.94403	Hypothetical protein.
Os01t0149500-01	Os01g0149500	-2.54684	0.328044	1.25834	0.548587	NBS-LRR domain-containing protein, Rice blast disease resistance
Os01t0149600-00	Os01g0149600	-0.573876	0.393912	0.883872	0.0447309	Histon H2B
Os01t0149700-00	Os01g0149700	0.952142	0.60699	0.313107	0.938663	Hypothetical conserved gene.
Os01t0149750-00	Os01g0149750	1.18321	0.676937	-0.489142	0.883121	Hypothetical protein.
Os01t0149800-01	Os01g0149800	0.24062	0.615347	0.0574858	0.813682	Metallothionein-like protein type 2.
Os01t0149900-01	Os01g0149900	0.0342452	0.808489	-0.399286	0.262286	Conserved hypothetical protein.
Os01t0150000-01	Os01g0150000	0.175943	0.638697	-0.227639	0.486523	Similar to Synaptic glycoprotein SC2.
Os01t0150000-02	Os01g0150000	0.164902	0.679355	-0.105233	0.757957	Similar to Synaptic glycoprotein SC2.
Os01t0150100-01	Os01g0150100	-0.201664	0.770618	0.290448	0.458237	Similar to Geranylgeranyltransferase type I beta subunit.
Os01t0150200-01	Os01g0150200	0.241287	0.496579	-0.194516	0.56932	Protein-tyrosine phosphatase-like, PTPLA domain containing protein.
Os01t0150400-00	Os01g0150400	0.104998	1	2.68863	0.732762	Similar to 3-hydroxyacyl-CoA dehydratase PASTICCINO 2A.
Os01t0150500-00	Os01g0150500	NA	NA	Inf	1	Similar to 3-hydroxyacyl-CoA dehydratase PASTICCINO 2A.
Os01t0150700-00	Os01g0150700	-Inf	1	0.315831	0.970066	Hypothetical conserved gene.
Os01t0150800-01	Os01g0150800	0.0499144	0.901449	-0.442964	0.202182	Protein-tyrosine phosphatase-like, PTPLA domain containing protein.
Os01t0150900-01	Os01g0150900	0.116698	0.970036	-0.435154	0.771874	Conserved hypothetical protein.
Os01t0150950-00	Os01g0150950	-1.47996	0.946222	0.368637	0.682856	Conserved hypothetical protein.
Os01t0151100-01	Os01g0151100	0.24818	0.561092	0.137334	0.706287	HSP20-like chaperone domain containing protein.
Os01t0151200-01	Os01g0151200	-0.126265	0.737128	-0.0916461	0.709091	Similar to Inner membrane protein ALBINO3, chloroplast precursor. Splice isoform 2.
Os01t0151200-02	Os01g0151200	-0.0484694	0.841646	-0.180251	0.545825	Similar to Inner membrane protein ALBINO3, chloroplast precursor. Splice isoform 2.
Os01t0151200-03	Os01g0151200	0.141848	0.816861	-0.320465	0.32874	Similar to Inner membrane protein ALBINO3, chloroplast precursor. Splice isoform 2.
Os01t0151400-01	Os01g0151400	0.319782	0.584143	0.0851021	0.80371	Similar to Gamma-glutamyl transferase.
Os01t0151500-00	Os01g0151500	0.128467	0.866934	-0.101528	0.784975	Similar to GGT4 (GAMMA-GLUTAMYL TRANSPEPTIDASE 4); gamma-glutamyltransferase/ glutathione gamma-glutamylcysteinyltransferase.
Os01t0151600-01	Os01g0151600	0.17118	0.560747	-0.435129	0.203031	Conserved hypothetical protein.
Os01t0151700-01	Os01g0151700	0.0988881	0.7299	-0.0402069	0.846424	Similar to Short-chain dehydrogenase Tic32.
Os01t0151750-00	Os01g0151750	1.24262	0.287396	-0.127035	0.935775	Hypothetical conserved gene.
Os01t0151900-01	Os01g0151900	-1.06336	0.265211	0.32751	0.7565	Pentatricopeptide repeat domain containing protein.
Os01t0152000-01	Os01g0152000	-0.719122	0.882183	-0.40104	0.759361	Protein kinase, core domain containing protein.
Os01t0152050-00	Os01g0152050	-1.61076	0.942554	-2.1943	0.661624	Hypothetical protein.
Os01t0152100-00	Os01g0152100	NA	NA	Inf	0.730828	F-box domain, Skp2-like domain containing protein.
Os01t0152200-00	Os01g0152200	NA	NA	NA	NA	F-box domain, Skp2-like domain containing protein.
Os01t0152300-00	Os01g0152300	-0.727228	0.0704018	0.544135	0.0889646	Similar to Histone H2B.1.
Os01t0152500-00	Os01g0152500	NA	NA	NA	NA	Hypothetical conserved gene.
Os01t0152600-00	Os01g0152600	0.0811209	0.984401	0.231505	0.732377	Protein kinase, catalytic domain domain containing protein.
Os01t0152687-00	Os01g0152687	Inf	0.996086	Inf	0.886334	Serine-threonine/tyrosine-protein kinase domain containing protein.
Os01t0152700-01	Os01g0152700	-0.256704	0.760703	-0.173361	0.752008	Similar to Histone H2B (CaH2B).
Os01t0152800-01	Os01g0152800	0.522968	0.870679	-0.252632	0.767127	Protein kinase, core domain containing protein.
Os01t0152850-00	Os01g0152850	0.271474	0.951296	0.0237381	1	Hypothetical protein.
Os01t0152900-00	Os01g0152900	-0.819662	0.0519058	0.988736	0.00309813	Similar to Histone H2B.1.
Os01t0152950-00	Os01g0152950	-0.560607	0.663714	0.210882	0.632564	Cyclin-like F-box domain containing protein.
Os01t0152951-00	Os01g0152951	Inf	0.918236	-1.72176	0.836292	Hypothetical conserved gene.
Os01t0153000-00	Os01g0153000	-0.291509	0.935772	1.19499	0.39041	Protein kinase, catalytic domain domain containing protein.
Os01t0153050-00	Os01g0153050	-0.335484	0.954944	0.430482	0.830362	Hypothetical protein.
Os01t0153100-00	Os01g0153100	-0.718448	0.0740702	0.475217	0.139707	Similar to Histone H2B-3 (Fragment).
Os01t0153150-01	Os01g0153150	-0.712591	0.571917	0.702951	0.436962	Hypothetical conserved gene.
Os01t0153200-00	Os01g0153200	-1.33209	0.432285	-0.286485	0.990979	Hypothetical conserved gene.
Os01t0153250-00	Os01g0153250	-1.2232	0.393179	0.905522	0.816175	Hypothetical conserved gene.
Os01t0153275-00	Os01g0153275	-1.01199	0.65487	1.65578	0.487194	Hypothetical protein.
Os01t0153300-00	Os01g0153300	-0.783383	0.0608077	0.799022	0.0170983	Similar to Histone H2B.1.
Os01t0153400-01	Os01g0153400	-0.360518	0.37798	-0.187772	0.591094	Similar to tRNA synthetase class II (D, K and N) family protein.
Os01t0153500-00	Os01g0153500	NA	NA	NA	NA	Protein of unknown function DUF674 domain containing protein.
Os01t0153550-00	Os01g0153550	NA	NA	NA	NA	Hypothetical protein.
Os01t0153600-00	Os01g0153600	-0.841384	0.977085	NA	NA	Protein of unknown function DUF674 domain containing protein.
Os01t0153625-00	Os01g0153625	-Inf	0.654942	NA	NA	Hypothetical protein.
Os01t0153700-01	Os01g0153700	0.375976	0.600337	NA	NA	Conserved hypothetical protein.
Os01t0153800-00	Os01g0153800	1.4803	0.990641	1.84371	0.723939	Similar to gibberellin receptor GID1L2.
Os01t0153900-00	Os01g0153900	NA	NA	NA	NA	Hypothetical conserved gene.
Os01t0153950-00	Os01g0153950	NA	NA	NA	NA	Protein of unknown function DUF674 domain containing protein.
Os01t0154000-01	Os01g0154000	0.167802	0.980954	NA	NA	Conserved hypothetical protein.
Os01t0154100-00	Os01g0154100	NA	NA	NA	NA	Protein of unknown function DUF674 domain containing protein.
Os01t0154200-00	Os01g0154200	NA	NA	NA	NA	Protein of unknown function DUF674 domain containing protein.
Os01t0154250-00	Os01g0154250	Inf	0.996086	NA	NA	Hypothetical protein.
Os01t0154300-00	Os01g0154300	NA	NA	NA	NA	Hypothetical conserved gene.
Os01t0154500-01	Os01g0154500	Inf	0.918236	NA	NA	Protein of unknown function DUF674 domain containing protein.
Os01t0154600-01	Os01g0154600	1.43937	0.207972	-0.318668	0.60792	Protein of unknown function DUF674 domain containing protein.
Os01t0154950-01	Os01g0154950	NA	NA	Inf	0.764534	Hypothetical gene.
Os01t0155000-02	Os01g0155000	1.28606	0.371738	0.477067	0.716356	Alpha/beta hydrolase fold-3 domain containing protein.
Os01t0155200-00	Os01g0155200	NA	NA	NA	NA	Similar to H0525E10.8 protein.
Os01t0155300-00	Os01g0155300	NA	NA	NA	NA	Similar to dirigent-like protein.
Os01t0155400-01	Os01g0155400	0.0405777	0.885939	-0.131929	0.746549	Conserved hypothetical protein.
Os01t0155500-01	Os01g0155500	-1.10069	0.0845986	-0.552504	0.193288	Protein kinase, catalytic domain domain containing protein.
Os01t0155600-01	Os01g0155600	-0.260714	0.499985	0.177786	0.565428	Similar to Splicing factor RSZ33.
Os01t0155800-01	Os01g0155800	Inf	0.251559	-Inf	0.97432	Conserved hypothetical protein.
Os01t0156000-01	Os01g0156000	NA	NA	NA	NA	Similar to Myb family DNA-binding protein.
Os01t0156300-01	Os01g0156300	0.343494	0.802544	2.03914	0.27056	Similar to Cappuccino protein.
Os01t0157200-01	Os01g0157200	NA	NA	NA	NA	Conserved hypothetical protein.
Os01t0157400-00	Os01g0157400	NA	NA	-Inf	0.97432	Conserved hypothetical protein.
Os01t0157500-00	Os01g0157500	NA	NA	Inf	1	Protein of unknown function DUF1110 domain containing protein.
Os01t0157600-01	Os01g0157600	Inf	0.661203	-Inf	0.974309	Conserved hypothetical protein.
Os01t0157700-00	Os01g0157700	Inf	0.996086	NA	NA	Glycosyl transferase, family 43 domain containing protein.
Os01t0157800-01	Os01g0157800	-0.769885	0.629902	0.0293581	1	Heat shock protein DnaJ, N-terminal domain containing protein.
Os01t0157900-01	Os01g0157900	0.263372	0.477259	0.0534832	0.809789	Protein of unknown function Cys-rich family protein.
Os01t0158000-01	Os01g0158000	-0.237148	0.575284	0.0584613	0.914406	Importin alpha-2 subunit.
Os01t0158100-01	Os01g0158100	0.204272	0.837965	0.277221	0.549273	Pentatricopeptide repeat containing protein.
Os01t0158200-01	Os01g0158200	-0.103775	0.920154	-0.0257787	0.980155	Similar to Serine carboxypeptidase II-1 precursor (EC 3.4.16.6) (CP-MII.1) (Fragment).
Os01t0158400-01	Os01g0158400	-0.43673	0.799778	0.544524	0.365802	Galactose-binding like domain containing protein.
Os01t0158500-01	Os01g0158500	-0.130235	0.962076	0.782608	1	Similar to arginyl-tRNA synthetase.
Os01t0158533-00	Os01g0158533	-0.647485	0.971308	NA	NA	Hypothetical protein.
Os01t0158566-00	Os01g0158566	0.445721	0.913577	Inf	1	Hypothetical conserved gene.
Os01t0158600-01	Os01g0158600	-0.0180885	0.975658	-Inf	0.97432	Leucine-rich repeat, N-terminal domain containing protein.
Os01t0158800-00	Os01g0158800	-Inf	1	Inf	1	Similar to PHD finger protein.
Os01t0158900-01	Os01g0158900	0.0362443	0.911131	0.385085	0.334642	Zinc finger, NF-X1-type domain containing protein.
Os01t0158900-02	Os01g0158900	0.0799278	0.989604	0.364184	0.516589	Zinc finger, NF-X1-type domain containing protein.
Os01t0159000-01	Os01g0159000	0.723728	0.328114	1.00489	0.82505	Similar to cDNA clone:J023049H21, full insert sequence.
Os01t0159200-01	Os01g0159200	0.619706	0.198593	-0.181257	0.636813	Similar to Fasciclin-like protein FLA18.
Os01t0159250-00	Os01g0159250	0.189541	0.774961	0.17733	0.675237	Hypothetical protein.
Os01t0159300-01	Os01g0159300	0.340036	0.394963	-0.440286	0.16848	Zinc finger, RING/FYVE/PHD-type domain containing protein.
Os01t0159400-01	Os01g0159400	0.346114	0.447799	-0.114416	0.766429	Similar to Acyl-coenzyme A oxidase 4, peroxisomal (EC 1.3.3.6) (AOX 4) (Short- chain acyl-CoA oxidase) (SAOX) (AtCX4) (G6p) (AtG6).
Os01t0159500-01	Os01g0159500	-0.224916	1	-Inf	0.974309	Rapid ALkalinization Factor domain containing protein.
Os01t0159600-01	Os01g0159600	NA	NA	NA	NA	Small hydrophilic plant seed protein family protein.
Os01t0159800-01	Os01g0159800	0.00114546	0.882761	-0.434426	0.549148	Similar to DNA binding protein.
Os01t0160100-01	Os01g0160100	-0.102889	0.985147	-0.394747	0.554032	Similar to Pyruvate decarboxylase isozyme 2 (EC 4.1.1.1) (PDC) (Fragment).
Os01t0160150-00	Os01g0160150	0.843268	0.611207	0.291995	1	Hypothetical protein.
Os01t0160200-02	Os01g0160200	-2.73999	0.473447	NA	NA	Leucine-rich repeat, N-terminal domain containing protein.
Os01t0160700-00	Os01g0160700	-3.06731	0.312055	-2.61579	0.540344	Leucine-rich repeat, N-terminal domain containing protein.
Os01t0160800-01	Os01g0160800	0.400995	0.734176	-0.203576	0.852234	Similar to Protein synthesis inhibitor II (EC 3.2.2.22) (Ribosome-inactivating protein II) (rRNA N-glycosidase).
Os01t0161000-00	Os01g0161000	NA	NA	-1.06027	0.887444	Hypothetical conserved gene.
Os01t0161200-01	Os01g0161200	0.849025	0.76103	Inf	1	Hypothetical protein.
Os01t0161300-00	Os01g0161300	-0.885106	0.430868	-Inf	0.794294	Hypothetical conserved gene.
Os01t0162001-00	Os01g0162001	2.06527	0.909459	Inf	0.893875	Hypothetical gene.
Os01t0162101-00	Os01g0162101	NA	NA	Inf	1	Similar to MATE.
Os01t0162200-00	Os01g0162200	1.20051	0.652245	-1.16787	0.532987	Leucine-rich repeat domain containing protein.
Os01t0162300-01	Os01g0162300	-0.242653	0.992712	-1.39529	0.0940816	Leucine-rich repeat, plant specific containing protein.
Os01t0162400-01	Os01g0162400	NA	NA	-Inf	0.626791	Conserved hypothetical protein.
Os01t0162500-01	Os01g0162500	Inf	0.996086	NA	NA	Leucine-rich repeat-containing N-terminal, type 2 domain containing protein.
Os01t0162701-01	Os01g0162701	-Inf	0.919601	NA	NA	Hypothetical gene.
Os01t0162800-00	Os01g0162800	-0.256422	1	NA	NA	Hypothetical conserved gene.
Os01t0162900-01	Os01g0162900	0.63019	0.564998	1.00091	0.435427	Hypothetical protein.
Os01t0163000-01	Os01g0163000	0.658789	0.448107	0.188899	0.951879	Leucine-rich repeat, N-terminal domain containing protein.
Os01t0163450-01	Os01g0163450	NA	NA	NA	NA	Hypothetical gene.
Os01t0163616-00	Os01g0163616	NA	NA	NA	NA	Conserved hypothetical protein.
Os01t0164075-00	Os01g0164075	NA	NA	NA	NA	Pollen Ole e 1 allergen/extensin domain containing protein.
Os01t0164300-00	Os01g0164300	NA	NA	NA	NA	Pollen Ole e 1 allergen/extensin domain containing protein.
Os01t0164400-01	Os01g0164400	0.108594	0.821877	-0.0394632	0.926416	Similar to TAF15b (TBP-ASSOCIATED FACTOR 15b); binding / nucleic acid binding / nucleotide binding / zinc ion binding.
Os01t0164500-01	Os01g0164500	-0.344455	0.40219	0.328045	0.522691	Similar to ATP-dependent RNA helicase-like protein.
Os01t0164600-01	Os01g0164600	-0.0890165	0.826382	-0.493512	0.148163	Protein phosphatase 2C-related domain containing protein.
Os01t0164700-01	Os01g0164700	-0.180357	0.727124	0.103885	0.750813	Uncharacterised protein family UPF0363 domain containing protein.
Os01t0164800-01	Os01g0164800	-0.624693	0.457292	0.168406	0.79155	Breast cancer type 2 susceptibility protein domain containing protein.
Os01t0164900-01	Os01g0164900	0.220475	0.982784	-0.377098	1	BRCA2 repeat containing protein.
Os01t0165000-01	Os01g0165000	0.331708	0.466061	-0.0533888	0.891808	Transcription factor, Dehydration and salt stress tolerance
Os01t0165100-02	Os01g0165100	0.904798	0.399964	0.428926	0.683477	Conserved hypothetical protein.
Os01t0165200-01	Os01g0165200	-0.608715	0.530712	0.722158	0.328646	Kelch-type beta propeller domain containing protein.
Os01t0165200-02	Os01g0165200	-1.06818	0.334708	-0.0567947	0.999227	Kelch-type beta propeller domain containing protein.
Os01t0165600-00	Os01g0165600	1.60556	0.205035	0.0902004	0.891941	Similar to H0323C08.17 protein.
Os01t0165800-01	Os01g0165800	-0.387006	0.445898	0.516532	0.203628	DNA-binding HORMA domain containing protein.
Os01t0166100-01	Os01g0166100	-0.0471019	0.9119	-0.106419	0.831788	Similar to Ca(2+)-dependent nuclease.
Os01t0166200-01	Os01g0166200	0.354001	0.880808	1.01119	0.70981	Hypothetical protein.
Os01t0166300-00	Os01g0166300	-0.461666	0.48653	0.526866	0.363341	Similar to nuclease.
Os01t0166400-01	Os01g0166400	-0.584911	0.370284	0.345939	0.68868	Similar to phosphatidylinositolglycan-related.
Os01t0166400-02	Os01g0166400	-1.06479	0.154096	-0.624799	0.556916	Similar to phosphatidylinositolglycan-related.
Os01t0166500-02	Os01g0166500	0.152389	0.634071	0.0349642	0.864632	Conserved hypothetical protein.
Os01t0166700-01	Os01g0166700	0.368964	0.43809	0.268089	0.477361	Saposin family protein.
Os01t0166800-01	Os01g0166800	-0.85197	0.0983461	1.37887	0.111986	Similar to ETG1 (E2F TARGET GENE 1).
Os01t0167100-01	Os01g0167100	NA	NA	2.5489	0.269884	Hypothetical protein.
Os01t0167100-02	Os01g0167100	NA	NA	-0.156287	1	Hypothetical protein.
Os01t0167400-01	Os01g0167400	0.346194	0.778797	0.246289	0.615764	Similar to Protein synthesis inhibitor II (EC 3.2.2.22) (Ribosome-inactivating protein II) (rRNA N-glycosidase).
Os01t0167500-01	Os01g0167500	0.219205	0.626652	-0.150548	0.641053	Protein of unknown function DUF250 domain containing protein.
Os01t0167600-00	Os01g0167600	-0.69426	0.656133	0.404655	0.634742	Hypothetical conserved gene.
Os01t0167700-01	Os01g0167700	-0.371976	0.552303	0.812908	0.746151	Conserved hypothetical protein.
Os01t0167750-00	Os01g0167750	0.177785	0.851579	0.404534	0.701491	Pentatricopeptide repeat domain containing protein.
Os01t0167800-01	Os01g0167800	0.0911389	0.811691	-0.182445	0.757802	Conserved hypothetical protein.
Os01t0167900-01	Os01g0167900	-0.00153998	0.920851	0.172445	0.698967	KIP1-like domain containing protein.
Os01t0168000-01	Os01g0168000	NA	NA	NA	NA	Hypothetical protein.
Os01t0168100-01	Os01g0168100	-0.0274863	0.956461	-0.338005	0.251149	KIP1-like domain containing protein.
Os01t0168100-02	Os01g0168100	-0.0211438	0.917607	-0.391069	0.202583	KIP1-like domain containing protein.
Os01t0168200-01	Os01g0168200	0.200822	0.763377	-0.156624	0.804212	Similar to Thioredoxin-like protein.
Os01t0168300-01	Os01g0168300	-0.302023	0.468213	0.0720524	0.885271	Conserved hypothetical protein.
Os01t0168400-01	Os01g0168400	0.718281	0.542881	-0.312944	0.456931	Zinc finger, RING/FYVE/PHD-type domain containing protein.
Os01t0168450-00	Os01g0168450	0.470752	0.721894	-0.0384741	0.998225	Hypothetical protein.
Os01t0168500-01	Os01g0168500	0.0942912	0.868482	0.0286934	0.9387	WD40 repeat-like domain containing protein.
Os01t0168600-01	Os01g0168600	0.100456	0.841848	-0.238902	0.455267	Similar to predicted protein.
Os01t0168800-01	Os01g0168800	0.439349	0.222389	-0.231976	0.532008	Alpha/beta hydrolase fold-1 domain containing protein.
Os01t0168850-01	Os01g0168850	0.228081	0.767701	0.458429	0.310253	Hypothetical gene.
Os01t0169000-00	Os01g0169000	2.80223	0.754331	2.71752	0.686565	Hypothetical protein.
Os01t0169400-01	Os01g0169400	0.502674	0.917977	1.61267	0.156364	Similar to LOB domain protein 25.
Os01t0169500-01	Os01g0169500	-0.0255926	0.873415	0.110888	0.879345	Armadillo-type fold domain containing protein.
Os01t0169500-02	Os01g0169500	0.102361	0.898506	0.316733	0.395375	Armadillo-type fold domain containing protein.
Os01t0169800-01	Os01g0169800	0.177684	0.811076	0.350553	0.541693	Tryptophan aminotransferase, Indole-3-acetic acid (IAA) biosynthesis
Os01t0169851-00	Os01g0169851	-1.29725	0.640102	2.0631	0.51139	#N/A
Os01t0169900-01	Os01g0169900	0.253386	0.527603	-0.0934918	0.871407	Protein of unknown function DUF1421 family protein.
Os01t0170000-01	Os01g0170000	0.228815	0.587198	-0.5464	0.154383	Raffinose synthase family protein.
Os01t0170051-00	Os01g0170051	-0.0176402	0.948966	0.244756	0.638117	Hypothetical protein.
Os01t0170100-01	Os01g0170100	0.0911023	0.943352	-0.919256	0.0469114	D111/G-patch domain containing protein.
Os01t0170300-01	Os01g0170300	0.403204	0.664726	0.275923	0.389311	Serine/threonine protein kinase-related domain containing protein.
Os01t0170500-01	Os01g0170500	0.0804603	0.84972	0.0542542	0.856685	Protein of unknown function DUF239, plant domain containing protein.
Os01t0170600-01	Os01g0170600	-0.456922	0.710038	0.29709	0.71364	Hypothetical conserved gene.
Os01t0170600-02	Os01g0170600	0.0892951	0.791155	-0.167811	0.719782	Hypothetical conserved gene.
Os01t0170700-01	Os01g0170700	0.56487	0.855204	-0.611947	0.55836	Thiol-activated cytolysin family protein.
Os01t0170800-01	Os01g0170800	-0.64167	0.804909	1.12894	0.433066	Pentatricopeptide repeat domain containing protein.
Os01t0170900-01	Os01g0170900	-0.792993	0.542173	0.966093	0.285421	Conserved hypothetical protein.
Os01t0171000-01	Os01g0171000	-0.0514226	0.862272	-0.179675	0.569542	BRASSINOSTEROID INSENSITIVE 1-associated receptor kinase 1 precursor (EC 2.7.1.37) (BRI1-associated receptor kinase 1) (Somatic embryogenesis receptor-like kinase 3).
Os01t0171000-02	Os01g0171000	0.0674144	0.895055	-0.3024	0.450205	BRASSINOSTEROID INSENSITIVE 1-associated receptor kinase 1 precursor (EC 2.7.1.37) (BRI1-associated receptor kinase 1) (Somatic embryogenesis receptor-like kinase 3).
Os01t0171100-00	Os01g0171100	-0.895002	1	-1.90827	0.796918	Ankyrin repeat domain containing protein.
Os01t0171200-01	Os01g0171200	-1.27081	0.434243	0.185606	0.940298	Conserved hypothetical protein.
Os01t0171200-02	Os01g0171200	3.97232	0.337855	-Inf	0.794294	Conserved hypothetical protein.
Os01t0171800-01	Os01g0171800	0.333143	0.43025	-0.356593	0.45047	Conserved hypothetical protein.
Os01t0172000-01	Os01g0172000	0.206641	0.654698	-0.226629	0.494418	Glycosyltransferase, ALG3 domain containing protein.
Os01t0172100-01	Os01g0172100	-0.427889	0.475233	0.128449	0.744267	Similar to Triose phosphate/phosphate translocator, non-green plastid, chloroplast precursor (CTPT).
Os01t0172200-01	Os01g0172200	-0.470432	0.269675	-0.0995079	0.791957	DNA/RNA helicase, DEAD/DEAH box type, N-terminal domain containing protein.
Os01t0172300-01	Os01g0172300	0.0830588	0.863997	-0.323747	0.365083	Conserved hypothetical protein.
Os01t0172400-01	Os01g0172400	-0.282226	0.760583	0.505394	0.167095	Similar to Phospholipase D alpha 1.
Os01t0172400-02	Os01g0172400	0.0311873	0.926401	0.0378451	0.890445	Similar to Phospholipase D alpha 1.
Os01t0172400-04	Os01g0172400	-0.151583	0.836112	0.58434	0.120091	Similar to Phospholipase D alpha 1.
Os01t0172400-05	Os01g0172400	0.0428948	0.876333	-0.0996293	0.801214	Similar to Phospholipase D alpha 1.
Os01t0172600-01	Os01g0172600	0.103066	0.894111	-0.505056	0.438957	Similar to electron carrier/ heme binding / peroxidase.
Os01t0172701-00	Os01g0172701	0.53911	0.694271	-0.0254686	1	Regulator of chromosome condensation, RCC1 domain containing protein.
Os01t0172800-01	Os01g0172800	0.229398	0.712025	0.3556	0.334905	Embryo-specific 3 family protein.
Os01t0172900-00	Os01g0172900	NA	NA	Inf	0.764534	Glycoside hydrolase, family 28 domain containing protein.
Os01t0173000-01	Os01g0173000	-0.0954028	0.911881	-0.0481381	0.934368	Putative thiol-disulphide oxidoreductase DCC domain containing protein.
Os01t0173100-01	Os01g0173100	-0.290667	0.676752	0.107875	0.733667	Alba, DNA/RNA-binding protein family protein.
Os01t0173600-00	Os01g0173600	0.104998	1	0.401216	1	Glyoxalase/bleomycin resistance protein/dioxygenase domain containing protein.
Os01t0173900-01	Os01g0173900	0.189767	0.796932	-0.367163	0.34212	Similar to MRP-like ABC transporter.
Os01t0174000-00	Os01g0174000	-0.20668	0.856637	0.207682	0.59487	bZIP transcription factor, Homolog of Arabidopsis HY5 transcription factor
Os01t0174100-01	Os01g0174100	0.372516	0.478806	-0.475914	0.383341	Conserved hypothetical protein.
Os01t0174200-01	Os01g0174200	-0.170741	1	-0.796938	0.448165	Hypothetical protein.
Os01t0174300-01	Os01g0174300	-0.288843	0.562717	0.19836	0.57893	Flavoprotein pyridine nucleotide cytochrome reductase domain containing protein.
Os01t0174400-01	Os01g0174400	-0.0854619	0.963294	-0.250002	0.662027	Hypothetical gene.
Os01t0174500-01	Os01g0174500	-0.127324	0.893645	0.000471175	0.982502	Metridin-like ShK toxin domain containing protein.
Os01t0174500-02	Os01g0174500	0.0300724	0.956853	-0.201928	0.800722	Metridin-like ShK toxin domain containing protein.
Os01t0174600-01	Os01g0174600	NA	NA	NA	NA	Zinc finger, CCCH-type domain containing protein.
Os01t0174700-01	Os01g0174700	-0.0321268	0.960669	0.218645	0.663967	Similar to Akt (Fragment).
Os01t0174700-03	Os01g0174700	-0.0239101	0.992567	-0.109172	0.855515	Similar to Akt (Fragment).
Os01t0174900-01	Os01g0174900	-0.0442333	0.935936	-0.138224	0.6998	Thioredoxin fold domain containing protein.
Os01t0175000-01	Os01g0175000	-0.264928	0.741101	0.00113492	0.947672	Similar to Biostress-resistance-related protein (Fragment).
Os01t0175000-02	Os01g0175000	-0.287229	0.627796	-0.301119	0.333698	Similar to Biostress-resistance-related protein (Fragment).
Os01t0175100-01	Os01g0175100	0.0587064	0.877677	0.0254126	0.949496	Kv1.4 voltage-gated K+ channel family protein.
Os01t0175400-01	Os01g0175400	-1.00421	0.804636	-0.75046	0.559679	Ankyrin repeat containing protein.
Os01t0175500-01	Os01g0175500	-0.216777	0.784116	0.111145	0.87001	Protein of unknown function DUF1618 domain containing protein.
Os01t0175600-01	Os01g0175600	-1.55458	0.612145	-0.868984	0.4056	Boron (B) transporter
Os01t0175633-00	Os01g0175633	0.480303	1	NA	NA	Hypothetical protein.
Os01t0175700-00	Os01g0175700	1.00986	0.734483	-0.469845	0.699455	Boron (B) transporter
Os01t0175733-00	Os01g0175733	-0.770995	0.974681	Inf	0.364056	Hypothetical protein.
Os01t0175850-00	Os01g0175850	1.30482	0.990562	NA	NA	UDP-glucuronosyl/UDP-glucosyltransferase domain containing protein.
Os01t0176000-01	Os01g0176000	0.426523	0.608728	-0.23825	0.741381	UDP-glucuronosyl/UDP-glucosyltransferase family protein.
Os01t0176050-00	Os01g0176050	0.482708	0.5706	-0.971321	0.309353	Hypothetical protein.
Os01t0176100-00	Os01g0176100	0.489478	0.741076	-1.93094	0.103048	UDP-glucuronosyl/UDP-glucosyltransferase family protein.
Os01t0176150-00	Os01g0176150	Inf	0.83417	NA	NA	Hypothetical protein.
Os01t0176200-01	Os01g0176200	0.288413	0.849371	-1.04331	0.557408	UDP-glucuronosyl/UDP-glucosyltransferase family protein.
Os01t0176300-00	Os01g0176300	-1.09066	0.758392	0.261655	1	Pentatricopeptide repeat domain containing protein.
Os01t0176400-01	Os01g0176400	0.0214007	0.990439	-0.116492	0.849226	Similar to Photoreceptor-interacting protein-like.
Os01t0176500-01	Os01g0176500	-0.783699	0.0878039	1.16371	0.468017	Conserved hypothetical protein.
Os01t0176500-02	Os01g0176500	-0.633803	0.20054	1.12074	0.482439	Conserved hypothetical protein.
Os01t0176700-01	Os01g0176700	-0.0793653	0.915841	-0.461659	0.267121	Myb-like DNA-binding domain, SHAQKYF class domain containing protein.
Os01t0176751-00	Os01g0176751	-0.565816	0.773494	1.3115	0.369911	Hypothetical protein.
Os01t0176800-01	Os01g0176800	NA	NA	-Inf	0.974309	Protein of unknown function DUF2921 domain containing protein.
Os01t0176900-00	Os01g0176900	NA	NA	NA	NA	BZR1, transcriptional repressor domain containing protein.
Os01t0177100-01	Os01g0177100	-0.30998	0.791215	0.570496	0.443108	Similar to STYLOSA protein.
Os01t0177100-02	Os01g0177100	-0.578868	0.49429	0.285258	0.753136	Similar to STYLOSA protein.
Os01t0177200-01	Os01g0177200	-0.13933	0.753228	-0.0184443	0.937345	Similar to Ubiquitin-specific protease 14.
Os01t0177400-01	Os01g0177400	0.0984093	0.925183	1.09133	0.208948	GA 3 beta-hydroxylase2, GA metabolism
Os01t0177500-00	Os01g0177500	0.228609	0.853591	0.949384	0.582192	Hypothetical protein.
Os01t0177900-01	Os01g0177900	-0.0479824	0.982998	0.182788	0.623396	ATP-binding cassette transporter, Cuticle formation, Defense response
Os01t0177900-02	Os01g0177900	-0.194809	0.799521	0.00593991	0.994685	ATP-binding cassette transporter, Cuticle formation, Defense response
Os01t0178000-01	Os01g0178000	0.335548	0.507343	-0.158542	0.668888	Pyridoxal phosphate-dependent transferase, major region, subdomain 1 domain containing protein.
Os01t0178000-02	Os01g0178000	0.238193	0.655398	-0.216429	0.549499	Pyridoxal phosphate-dependent transferase, major region, subdomain 1 domain containing protein.
Os01t0178100-01	Os01g0178100	0.0491672	0.940545	-0.0739547	0.863974	Region of unknown function DUF1767 domain containing protein.
Os01t0178200-00	Os01g0178200	-0.445714	0.542103	-0.499883	0.26023	Similar to integral membrane family protein.
Os01t0178300-01	Os01g0178300	1.6131	0.123393	0.0658335	0.862833	Plasma membrane-localized small peptide, Aluminum tolerance
Os01t0178400-01	Os01g0178400	-0.359067	0.459707	-0.113251	0.689983	Similar to Protein phosphatase 2A B'kappa subunit.
Os01t0178500-02	Os01g0178500	0.391478	0.360329	0.151071	0.596341	A member of rice Aux/IAA family, Cross-talk of auxin and brassinosteroid signaling pathways, Plant morphogenesis
Os01t0178600-00	Os01g0178600	NA	NA	NA	NA	Peptidase A1 domain containing protein.
Os01t0178700-01	Os01g0178700	0.292379	0.690135	0.344015	0.552571	Similar to Protein binding protein.
Os01t0178850-00	Os01g0178850	0.201332	0.919008	0.426799	0.722103	Similar to predicted protein.
Os01t0178900-01	Os01g0178900	0.391544	0.546642	0.159005	0.744184	Similar to Symbiosis-related disease resistance protein (Fragment).
Os01t0179000-01	Os01g0179000	0.389517	0.479239	-0.0824837	0.80283	Transferase family protein.
Os01t0179200-01	Os01g0179200	0.149149	0.738221	-0.036595	0.946421	Syntaxin, N-terminal domain containing protein.
Os01t0179300-01	Os01g0179300	-0.0780982	0.79377	-0.0912356	0.768273	Similar to BRI1-KD interacting protein 128 (Fragment).
Os01t0179400-01	Os01g0179400	-0.377006	0.414134	-0.16113	0.607411	Amyloplast-localized protein containing DUF490, Regulation of starch grain sizes
Os01t0179500-01	Os01g0179500	-0.207975	0.605386	-0.0590115	0.873707	Enhancer of polycomb-like, N-terminal domain containing protein.
Os01t0179600-01	Os01g0179600	-0.176176	0.774244	0.246951	0.764744	UDP-glucuronosyl/UDP-glucosyltransferase family protein.
Os01t0179700-01	Os01g0179700	0.250286	0.491397	-0.0118816	0.969072	Similar to GTP-binding protein YPTM2.
Os01t0179800-01	Os01g0179800	0.170318	0.770341	0.0416467	0.931136	TMS membrane protein/tumour differentially expressed protein family protein.
Os01t0179901-01	Os01g0179901	0.810266	0.982138	-0.377098	1	Conserved hypothetical protein.
Os01t0180000-01	Os01g0180000	0.106568	0.811617	0.079141	0.772961	Pistil-specific extensin-like protein family protein.
Os01t0180050-00	Os01g0180050	0.513877	0.605691	0.241013	0.786473	Hypothetical protein.
Os01t0180300-01	Os01g0180300	-0.0910244	0.841668	-0.305009	0.309722	Lipoprotein, type 6 family protein.
Os01t0180300-02	Os01g0180300	-0.0640274	0.888457	-0.323362	0.301543	Lipoprotein, type 6 family protein.
Os01t0180400-01	Os01g0180400	-0.200727	0.730686	0.110547	0.845258	Protein of unknown function DUF581 domain containing protein.
Os01t0180600-01	Os01g0180600	0.058609	0.984605	-0.108715	0.740634	Similar to MutS homolog 7 (Fragment).
Os01t0180700-01	Os01g0180700	-1.16318	0.102747	0.781274	0.204992	Hypothetical conserved gene.
Os01t0180800-01	Os01g0180800	-0.469481	0.74717	-0.0359572	0.839964	Heat shock protein Hsp70 family protein.
Os01t0180800-02	Os01g0180800	0.481042	0.736212	1.65551	0.162277	Heat shock protein Hsp70 family protein.
Os01t0180800-03	Os01g0180800	-0.587935	0.70367	-0.19025	0.520612	Heat shock protein Hsp70 family protein.
Os01t0180850-00	Os01g0180850	0.10032	0.852907	0.794449	0.315498	Hypothetical protein.
Os01t0180900-00	Os01g0180900	Inf	0.593418	Inf	1	2-oxoglutarate and iron-dependent oxygenase, Starch accumulation
Os01t0181000-00	Os01g0181000	-0.470322	0.361111	0.285275	0.438006	Frigida-like domain containing protein.
Os01t0181033-00	Os01g0181033	Inf	0.918236	NA	NA	Similar to NADH dehydrogenase subunit 1.
Os01t0181166-00	Os01g0181166	0.0471896	0.963185	0.366027	0.60556	Hypothetical gene.
Os01t0181300-00	Os01g0181300	0.161182	0.863721	0.389913	0.664174	Hypothetical protein.
Os01t0182100-01	Os01g0182100	-0.0234324	0.969286	-0.167177	0.901509	Protein of unknown function DUF1618 domain containing protein.
Os01t0182200-01	Os01g0182200	0.155728	0.723544	-0.0106743	0.984476	Similar to cDNA clone:001-208-D07, full insert sequence.
Os01t0182200-02	Os01g0182200	0.0960687	0.826582	0.0541413	0.839027	Similar to cDNA clone:001-208-D07, full insert sequence.
Os01t0182300-01	Os01g0182300	0.499129	0.34574	-0.339437	0.503823	Lipocalin domain containing protein.
Os01t0182400-01	Os01g0182400	0.484767	0.551263	0.296197	0.646787	Conserved hypothetical protein.
Os01t0182500-00	Os01g0182500	0.364618	0.47597	-0.388998	0.336479	Hypothetical conserved gene.
Os01t0182600-01	Os01g0182600	0.274956	0.937851	0.0851484	0.890594	Orthologue of the Arabidopsis GIGANTEA, Regulation of circadian rhythm and flowering time, Photoperiodic control of flowering, Osmotic stress response
Os01t0182700-01	Os01g0182700	-0.567416	0.528265	-0.225341	0.811986	Similar to WRKY12.
Os01t0182832-00	Os01g0182832	-0.673657	0.794433	0.168696	1	Hypothetical conserved gene.
Os01t0182900-01	Os01g0182900	0.0561586	0.937224	-0.0790016	0.881095	Conserved hypothetical protein.
Os01t0183000-01	Os01g0183000	0.0678574	0.839867	0.02308	0.958794	Similar to GmCK3p (EC 2.7.1.32) (Fragment).
Os01t0183100-01	Os01g0183100	-0.450344	0.298747	0.0353012	0.923386	Cytochrome cd1-nitrite reductase-like, C-terminal haem d1 domain containing protein.
Os01t0183300-01	Os01g0183300	-0.784533	0.21786	-0.0898386	0.846592	Endonuclease/exonuclease/phosphatase domain containing protein.
Os01t0183400-00	Os01g0183400	0.562785	0.816605	-0.694642	0.680844	Transcription factor subunit, Salt tolerance
Os01t0183500-01	Os01g0183500	-0.566723	0.774001	2.72314	0.26938	Cytochrome P450 family protein.
Os01t0183600-01	Os01g0183600	0.470779	0.471516	-0.146565	0.783576	Cytochrome P450 family protein.
Os01t0183633-01	Os01g0183633	-0.0217012	1	-0.120214	0.795188	Similar to predicted protein.
Os01t0183800-01	Os01g0183800	0.332251	0.624625	-0.0957878	0.780716	Cyclin-like F-box domain containing protein.
Os01t0183850-00	Os01g0183850	-0.252791	0.886674	-0.531962	0.878277	Conserved hypothetical protein.
Os01t0183950-00	Os01g0183950	1.23493	0.857168	NA	NA	Hypothetical protein.
Os01t0184000-01	Os01g0184000	-0.447451	0.426335	0.0480773	1	NUC156 family protein.
Os01t0184050-00	Os01g0184050	-0.299331	0.763884	0.0666195	0.898308	Hypothetical protein.
Os01t0184100-01	Os01g0184100	-0.23255	0.824055	-0.0288041	0.953799	Class II small heat shock protein, Positive regulation in both Xoo resistance and heat/salt tolerance
Os01t0184200-01	Os01g0184200	-0.0388007	0.990169	0.396951	0.267841	Similar to OSIGBa0132G14.1 protein.
Os01t0184500-01	Os01g0184500	-0.253545	0.47112	-0.0901638	0.870195	DEAD-like helicase, N-terminal domain containing protein.
Os01t0184700-01	Os01g0184700	-0.280671	0.744183	-0.090091	0.904607	Conserved hypothetical protein.
Os01t0184800-01	Os01g0184800	-0.125958	0.787461	0.192557	0.666028	Thioredoxin fold domain containing protein.
Os01t0184900-01	Os01g0184900	-0.13071	0.701216	0.124725	0.748173	Similar to SSRP1 protein.
Os01t0185000-00	Os01g0185000	NA	NA	Inf	1	Hypothetical conserved gene.
Os01t0185100-00	Os01g0185100	NA	NA	NA	NA	Similar to predicted protein.
Os01t0185200-01	Os01g0185200	-0.748918	0.532503	1.08947	0.276987	Similar to glutaminyl-tRNA synthetase.
Os01t0185200-02	Os01g0185200	-1.03867	0.724743	0.845025	0.594498	Similar to glutaminyl-tRNA synthetase.
Os01t0185200-03	Os01g0185200	-0.0585367	0.83153	0.188624	0.571026	Similar to glutaminyl-tRNA synthetase.
Os01t0185250-01	Os01g0185250	-0.347079	0.575761	0.785882	0.141119	Hypothetical gene.
Os01t0185300-01	Os01g0185300	0.209399	0.57645	-0.142372	0.717178	Transferase family protein.
Os01t0185300-02	Os01g0185300	0.0800339	0.804344	-0.220079	0.543014	Transferase family protein.
Os01t0185400-01	Os01g0185400	0.131448	0.891395	-0.205339	0.540963	WD40 repeat domain containing protein.
Os01t0185500-00	Os01g0185500	0.497137	0.440768	-0.0726637	0.879753	Protein of unknown function DUF1637 domain containing protein.
Os01t0185900-01	Os01g0185900	1.24394	0.402305	-0.527137	0.698843	Similar to WRKY 1 (Fragment).
Os01t0186000-01	Os01g0186000	-0.0884854	1	-0.654852	0.480431	Similar to WRKY transcription factor 10.
Os01t0186200-01	Os01g0186200	0.37235	0.497635	-0.160162	0.611221	Similar to Phototropin.
Os01t0186200-02	Os01g0186200	0.195711	0.772	-0.28459	0.408276	Similar to Phototropin.
Os01t0186400-01	Os01g0186400	NA	NA	NA	NA	Hypothetical conserved gene.
Os01t0186600-01	Os01g0186600	2.105	0.852336	NA	NA	Conserved hypothetical protein.
Os01t0186700-01	Os01g0186700	0.0198125	0.984	-0.0389889	0.893463	Similar to Protein kinase GhCLK1 (Fragment).
Os01t0186900-01	Os01g0186900	-1.81143	0.0737369	-1.29873	0.504534	Similar to cDNA clone:001-117-G12, full insert sequence.
Os01t0186900-02	Os01g0186900	-1.62132	0.210832	-0.903257	0.683571	Similar to cDNA clone:001-117-G12, full insert sequence.
Os01t0186900-03	Os01g0186900	-1.6974	0.187173	-0.848248	0.696112	Similar to cDNA clone:001-117-G12, full insert sequence.
Os01t0186950-00	Os01g0186950	-1.58191	0.248696	-0.709853	0.74081	Hypothetical protein.
Os01t0187000-01	Os01g0187000	-0.346676	0.910044	0.298947	0.874094	Conserved hypothetical protein.
Os01t0187300-01	Os01g0187300	0.383653	0.878404	1.99862	0.784479	Hypothetical conserved gene.
Os01t0187350-00	Os01g0187350	-1.67261	0.841941	0.0374361	1	Hypothetical gene.
Os01t0187400-01	Os01g0187400	-0.0418975	0.971498	-0.0794325	0.774392	Similar to glycine-rich protein.
Os01t0187500-01	Os01g0187500	-0.104468	0.81619	-0.154516	0.658228	WD40 repeat domain containing protein.
Os01t0187600-01	Os01g0187600	NA	NA	Inf	1	Similar to Cytokinin dehydrogenase 1.
Os01t0187900-01	Os01g0187900	0.404709	0.716656	0.370036	0.413419	Similar to Transcription factor MYBS2.
Os01t0188100-01	Os01g0188100	0.224591	0.664063	-0.271029	0.464202	Isopenicillin N synthase family protein.
Os01t0188200-01	Os01g0188200	-0.224495	0.766786	0.543433	0.369097	Conserved hypothetical protein.
Os01t0188400-01	Os01g0188400	0.120401	0.75617	-0.00357472	1	NADP-dependent malic enzyme, chloroplast precursor (EC 1.1.1.40) (NADP-ME).
Os01t0188400-02	Os01g0188400	0.168798	0.647116	-0.071985	0.85056	NADP-dependent malic enzyme, chloroplast precursor (EC 1.1.1.40) (NADP-ME).
Os01t0188525-00	Os01g0188525	0.160056	0.936947	0.913888	0.198148	Hypothetical gene.
Os01t0188900-01	Os01g0188900	-0.180863	0.686114	-0.420948	0.231949	Similar to Ankyrin-like protein-like protein.
Os01t0189100-01	Os01g0189100	-0.426977	0.400756	-0.231607	0.532468	Ankyrin domain containing protein.
Os01t0189700-01	Os01g0189700	0.12169	0.962936	-0.516082	0.201227	Similar to cDNA clone:001-031-C06, full insert sequence.
Os01t0189700-02	Os01g0189700	-0.0732252	0.950889	-0.392528	0.358625	Similar to cDNA clone:001-031-C06, full insert sequence.
Os01t0189700-03	Os01g0189700	-0.059756	0.904447	-0.0773661	0.991956	Similar to cDNA clone:001-031-C06, full insert sequence.
Os01t0189700-04	Os01g0189700	0.477927	0.618322	-0.0597604	0.946857	Similar to cDNA clone:001-031-C06, full insert sequence.
Os01t0189800-01	Os01g0189800	-0.0423204	0.874689	0.229956	0.455254	Protein of unknown function DUF1618 domain containing protein.
Os01t0190000-01	Os01g0190000	0.214487	0.808101	-0.398898	0.280019	Similar to oxidoreductase.
Os01t0190300-01	Os01g0190300	-0.111827	0.897476	-0.341993	0.261514	Similar to Auxin-responsive protein IAA26 (Indoleacetic acid-induced protein 26) (Phytochrome-associated protein 1).
Os01t0190400-01	Os01g0190400	2.05826	0.564038	1.89746	0.112026	Similar to Hexokinase.
Os01t0190500-01	Os01g0190500	-1.6361	0.0107684	1.37017	0.442555	IQ calmodulin-binding region domain containing protein.
Os01t0191000-00	Os01g0191000	2.42693	0.786337	0.676693	1	Similar to H0717B12.1 protein.
Os01t0191100-01	Os01g0191100	-0.628467	0.381349	0.381683	0.652486	Similar to Acidic ribosomal protein P2a-4 (Fragment).
Os01t0191150-00	Os01g0191150	NA	NA	NA	NA	Similar to profilin-5.
Os01t0191200-01	Os01g0191200	-0.209953	0.644842	-0.252029	0.479524	Similar to Acid phosphatase.
Os01t0191300-01	Os01g0191300	0.523155	0.313582	0.162363	0.622962	Similar to NAC-type transcription factor.
Os01t0191300-02	Os01g0191300	0.162809	0.703448	-0.133226	0.714773	Similar to NAC-type transcription factor.
Os01t0191400-01	Os01g0191400	NA	NA	NA	NA	Hypothetical protein.
Os01t0191500-01	Os01g0191500	-0.131278	0.825773	0.0783297	0.83893	Similar to Mitochondrial processing peptidase.
Os01t0191700-01	Os01g0191700	-0.169375	0.956158	0.0472585	0.98358	Similar to Pyrophosphate-fructose-6-phosphate 1-phosphotransferase-like protein (Pyrophosphate-dependent phosphofructo-1-kinase-like protein).
Os01t0191800-01	Os01g0191800	-0.931992	0.0348316	0.905838	0.605784	Similar to Aurora kinase.
Os01t0191900-01	Os01g0191900	-0.313077	0.531262	0.027363	0.860592	Similar to Blind.
Os01t0192000-01	Os01g0192000	-0.00731959	0.911314	-0.362253	0.285655	CCCH-type zinc finger protein, Negative regulator for leaf senescence
Os01t0192000-02	Os01g0192000	0.0168225	1	-0.445204	0.192152	CCCH-type zinc finger protein, Negative regulator for leaf senescence
Os01t0192101-00	Os01g0192101	-0.606511	0.679948	0.310694	0.405698	Hypothetical protein.
Os01t0192300-01	Os01g0192300	0.536309	0.285347	-0.156286	0.880619	Similar to I-box binding factor (Fragment).
Os01t0192300-02	Os01g0192300	0.348759	0.804002	0.811779	0.373781	Similar to I-box binding factor (Fragment).
Os01t0192401-00	Os01g0192401	0.50413	0.850516	0.673219	0.560143	Hypothetical gene.
Os01t0192500-00	Os01g0192500	0.395624	0.761795	-0.105387	0.917563	Similar to H0525G02.3 protein.
Os01t0192550-01	Os01g0192550	3.53564	0.51624	1.33312	0.942086	Conserved hypothetical protein.
Os01t0192600-01	Os01g0192600	-0.163331	0.914455	-0.462597	0.171442	Ndr family protein.
Os01t0192900-00	Os01g0192900	0.0923877	0.974392	0.325131	0.832111	1-aminocyclopropane-1-carboxylate synthase family protein.
Os01t0193250-00	Os01g0193250	Inf	0.996087	-0.604411	1	Hypothetical gene.
Os01t0193400-01	Os01g0193400	-0.0651078	1	0.569373	0.689929	TNFR/CD27/30/40/95 cysteine-rich region domain containing protein.
Os01t0193400-04	Os01g0193400	0.333129	0.592655	0.151123	0.871121	TNFR/CD27/30/40/95 cysteine-rich region domain containing protein.
Os01t0193500-00	Os01g0193500	0.169126	0.901164	0.34798	0.758493	Conserved hypothetical protein.
Os01t0193600-01	Os01g0193600	-0.208174	0.634305	-0.0252995	0.895527	Methyltransferase small domain containing protein.
Os01t0193700-00	Os01g0193700	-0.449866	0.705556	0.280778	0.696378	Hypothetical protein.
Os01t0193900-01	Os01g0193900	-0.192491	0.699554	0.335402	0.468209	Homeodomain-like domain containing protein.
Os01t0193900-02	Os01g0193900	-0.104639	0.825561	-0.448902	0.221055	Homeodomain-like domain containing protein.
Os01t0194000-01	Os01g0194000	-0.263336	0.510979	-0.361816	0.260277	Conserved hypothetical protein.
Os01t0194000-02	Os01g0194000	-0.100252	0.752836	-0.547833	0.0945978	Conserved hypothetical protein.
Os01t0194200-01	Os01g0194200	-0.709593	0.187882	0.518012	0.299921	IQ calmodulin-binding region domain containing protein.
Os01t0194300-01	Os01g0194300	0.182494	0.812704	-0.435785	0.565374	Ankyrin-repeat protein, Herbivore-induced defense response, Blast disease resistance
Os01t0194600-02	Os01g0194600	0.147002	0.754356	-0.536763	0.213294	Thioredoxin fold domain containing protein.
Os01t0195000-01	Os01g0195000	0.263986	0.593778	0.539797	0.137253	Zinc finger, C2H2-type domain containing protein.
Os01t0195200-01	Os01g0195200	-0.0135154	0.960112	0.071696	0.862778	Similar to Serine/threonine-protein kinase PBS1 (EC 2.7.1.37) (AvrPphB susceptible protein 1).
Os01t0195300-00	Os01g0195300	-1.30414	0.39741	-0.710187	0.828188	Hypothetical conserved gene.
Os01t0195400-00	Os01g0195400	0.253441	0.556277	-0.356637	0.409278	Harpin-induced 1 domain containing protein.
Os01t0195500-01	Os01g0195500	-0.143833	0.745531	0.115277	0.716238	Translation initiation factor SUI1 domain containing protein.
Os01t0195700-00	Os01g0195700	NA	NA	NA	NA	Hypothetical conserved gene.
Os01t0195801-00	Os01g0195801	NA	NA	1.75685	0.638628	Hypothetical conserved gene.
Os01t0196133-00	Os01g0196133	NA	NA	NA	NA	Similar to H0315A08.1 protein.
Os01t0196300-01	Os01g0196300	-0.853672	0.833224	-2.21916	0.497738	Basic helix-loop-helix (bHLH) transcription factor, Diterpenoid phytoalexin factor, Biosynthesis of diterpenoid phytoalexins, Stress response
Os01t0196500-01	Os01g0196500	0.345766	0.520627	-0.0697041	0.882431	Prenylated rab acceptor PRA1 family protein.
Os01t0196600-01	Os01g0196600	-0.238846	0.599032	0.156823	0.760385	Similar to 260 kDa major acidic fibroblast growth factor-stimulated phosphoprotein (Fragment).
Os01t0196800-01	Os01g0196800	Inf	0.459135	0.514828	0.864238	Hypothetical protein.
Os01t0197100-00	Os01g0197100	0.667189	0.308042	0.604891	0.137011	Cytochrome P450, Brassinosteroids biosynthesis, Regulation of plant architecture
Os01t0197150-00	Os01g0197150	0.209339	0.815186	0.66298	0.20048	Hypothetical protein.
Os01t0197200-01	Os01g0197200	-0.291805	0.48234	-0.1109	0.756269	Similar to predicted protein.
Os01t0197350-00	Os01g0197350	-0.231274	0.967255	0.523366	0.829342	Hypothetical genes.
Os01t0197400-01	Os01g0197400	-0.148627	0.672267	-0.019794	0.977956	Conserved hypothetical protein.
Os01t0197450-00	Os01g0197450	0.930665	0.805187	-0.355079	0.919197	Pentatricopeptide repeat domain containing protein.
Os01t0197500-00	Os01g0197500	0.298021	0.851081	0.18991	0.945347	Similar to predicted protein.
Os01t0197700-01	Os01g0197700	2.66246	0.150243	1.12011	0.933552	Cytokinin oxidase/dehydrogenase, Regulation of grain production
Os01t0197900-01	Os01g0197900	0.338812	0.80853	-0.0411082	0.983621	RNA-dependent RNA polymerase, eukaryotic-type domain containing protein.
Os01t0198000-01	Os01g0198000	-0.246898	0.688063	0.51666	0.340102	RNA-dependent RNA polymerase, eukaryotic-type domain containing protein.
Os01t0198100-01	Os01g0198100	0.452921	0.961518	0.421016	0.894531	RNA-dependent RNA polymerase, eukaryotic-type domain containing protein.
Os01t0198200-01	Os01g0198200	-0.272952	0.57785	-0.032919	0.965887	Similar to Casein kinase-like protein.
Os01t0198200-02	Os01g0198200	-0.261618	0.599305	-0.143462	0.738186	Similar to Casein kinase-like protein.
Os01t0198200-03	Os01g0198200	-0.219132	0.648179	-0.213406	0.608702	Similar to Casein kinase-like protein.
Os01t0198250-00	Os01g0198250	-0.13117	0.982846	0.690249	0.659881	Hypothetical gene.
Os01t0198500-01	Os01g0198500	0.188795	0.728754	0.0230246	0.992316	Conserved hypothetical protein.
Os01t0198702-01	Os01g0198702	0.503116	0.814398	0.612596	0.886748	Conserved hypothetical protein.
Os01t0198900-01	Os01g0198900	-0.390218	0.36813	-0.0666867	0.761231	Polyketide cyclase/dehydrase domain containing protein.
Os01t0199300-00	Os01g0199300	-1.087	1	-1.8036	0.791304	Similar to lachrymatory factor synthase.
Os01t0199400-01	Os01g0199400	-0.058613	0.892899	-0.265281	0.48798	Alpha/beta hydrolase family protein.
Os01t0199400-02	Os01g0199400	-0.0472202	0.889236	-0.312197	0.448888	Alpha/beta hydrolase family protein.
Os01t0199700-00	Os01g0199700	0.567855	0.975348	0.185735	1	Protein of unknown function DUF1677, plant domain containing protein.
Os01t0199900-01	Os01g0199900	-0.263055	0.50651	-0.00287919	0.978361	Similar to Phosphoribosylaminoimidazole carboxylase catalytic subunit (EC 4.1.1.21) (AIR carboxylase) (AIRC).
Os01t0199950-00	Os01g0199950	NA	NA	NA	NA	Hypothetical gene.
Os01t0200000-01	Os01g0200000	0.130311	0.742846	-0.124882	0.731811	Similar to autophagocytosis protein AUT1-like [Oryza sativa (japonica cultivar-group)].
Os01t0200150-00	Os01g0200150	0.097385	0.962	0.474671	0.703501	Hypothetical gene.
Os01t0200200-00	Os01g0200200	-Inf	1	Inf	0.893875	Protein of unknown function DUF1677, plant domain containing protein.
Os01t0200300-01	Os01g0200300	0.397936	0.673211	-0.668366	0.111199	Similar to Homeobox-leucine zipper protein HOX29.
Os01t0200350-00	Os01g0200350	-0.289985	0.803025	-0.297067	0.707016	Hypothetical protein.
Os01t0200400-01	Os01g0200400	-0.365471	0.529979	-0.343828	0.293574	Thioredoxin domain 2 containing protein.
Os01t0200500-01	Os01g0200500	-0.619629	0.230915	-0.0766861	0.821677	MPPN family protein.
Os01t0200600-01	Os01g0200600	-0.758761	0.907573	NA	NA	Similar to Avr9/Cf-9 rapidly elicited protein 111A.
Os01t0200700-01	Os01g0200700	0.270432	0.555546	-0.290596	0.318884	Similar to Metallothionein-like protein type 3 (MT-3) (MWMT3).
Os01t0201000-01	Os01g0201000	-0.159098	0.811462	0.185941	0.668299	Similar to protein kinase family protein.
Os01t0201100-01	Os01g0201100	-0.0501118	1	0.375728	0.69762	Similar to xylosyltransferase oxt.
Os01t0201200-01	Os01g0201200	-0.302936	0.514618	-0.0881407	0.754287	Similar to Protein kinase.
Os01t0201250-00	Os01g0201250	-0.391922	0.662923	0.413078	0.381961	Similar to DNA-binding WRKY.
Os01t0201275-00	Os01g0201275	-1.12359	0.555649	0.568902	0.69371	Conserved hypothetical protein.
Os01t0201400-01	Os01g0201400	NA	NA	NA	NA	Rapid ALkalinization Factor family protein.
Os01t0201500-00	Os01g0201500	-Inf	1	Inf	0.543941	Similar to early nodulin 20.
Os01t0201600-01	Os01g0201600	-0.728799	0.0726446	0.936009	0.37869	Virulence factor, pectin lyase fold family protein.
Os01t0201700-01	Os01g0201700	0.173355	0.789835	-0.294756	0.597482	Similar to M23 protein (Fragment).
Os01t0201800-00	Os01g0201800	-0.177918	0.924162	0.693954	0.396791	Hypothetical conserved gene.
Os01t0201850-01	Os01g0201850	0.274923	0.984849	1.08491	0.577379	Hypothetical conserved gene.
Os01t0201900-01	Os01g0201900	-0.0187298	0.987792	0.316124	0.520813	Conserved hypothetical protein.
Os01t0202500-01	Os01g0202500	0.880183	0.642428	0.905716	0.356816	Similar to B-box zinc finger family protein.
Os01t0202601-00	Os01g0202601	NA	NA	NA	NA	Conserved hypothetical protein.
Os01t0202700-00	Os01g0202700	NA	NA	NA	NA	Similar to Flowering locus T3.
Os01t0202800-00	Os01g0202800	-0.0704974	0.986851	-0.308812	0.593731	Similar to NOD26-like membrane integral protein ZmNIP1-1.
Os01t0203000-01	Os01g0203000	-0.0356667	0.885267	-0.0994463	0.701753	BZR1, transcriptional repressor family protein.
Os01t0203300-01	Os01g0203300	-0.956977	0.298972	-0.023238	1	Conserved hypothetical protein.
Os01t0203400-01	Os01g0203400	0.385739	0.621317	-0.80767	0.420457	Hypothetical protein.
Os01t0203800-01	Os01g0203800	0.0505766	0.930298	-0.0742449	0.958101	Protein of unknown function DUF641, plant domain containing protein.
Os01t0203900-00	Os01g0203900	-0.0164552	0.991572	-0.149508	0.878696	Hypothetical protein.
Os01t0204000-01	Os01g0204000	-0.621439	0.328562	0.0654104	1	DNA polymerase subunit Cdc27 domain containing protein.
Os01t0204000-02	Os01g0204000	-0.602125	0.379701	0.488453	0.450818	DNA polymerase subunit Cdc27 domain containing protein.
Os01t0205100-01	Os01g0205100	-0.142952	0.825427	-0.0912309	0.754706	WD40 repeat-like domain containing protein.
Os01t0205200-01	Os01g0205200	-0.414804	0.688347	0.0211785	0.953049	Pentatricopeptide repeat domain containing protein.
Os01t0205300-00	Os01g0205300	-0.0723809	0.917642	-0.285632	0.611869	Similar to rho termination factor, N-terminal domain containing protein.
Os01t0205500-01	Os01g0205500	-0.514562	0.308434	0.35397	0.511989	Similar to 60S ribosomal protein L11-2 (L16). Splice isoform 2.
Os01t0205600-01	Os01g0205600	-0.205811	0.801966	0.130182	0.852676	Crotonase, core domain containing protein.
Os01t0205700-01	Os01g0205700	0.0633833	0.894707	-0.0927223	0.842886	Similar to Shaggy-like kinase (Fragment).
Os01t0205900-01	Os01g0205900	0.0196544	0.987838	0.39226	0.234791	Similar to Class III peroxidase GvPx2b (Fragment).
Os01t0206200-01	Os01g0206200	-0.811655	0.301984	0.508738	0.390796	Conserved hypothetical protein.
Os01t0206300-00	Os01g0206300	NA	NA	NA	NA	Similar to CBL-interacting protein kinase 18.
Os01t0206600-01	Os01g0206600	-0.0806818	0.899115	0.101056	0.745631	Conserved hypothetical protein.
Os01t0206650-00	Os01g0206650	0.305557	0.725991	0.199355	0.833073	Hypothetical protein.
Os01t0206700-01	Os01g0206700	-0.0959653	0.870333	0.746223	0.399581	Similar to Serine/threonine protein kinase (CBL-interacting protein kinase 20).
Os01t0206700-02	Os01g0206700	-0.302489	0.736475	0.993176	0.400425	Similar to Serine/threonine protein kinase (CBL-interacting protein kinase 20).
Os01t0206800-01	Os01g0206800	-0.219719	0.644499	0.128629	0.862261	Protein kinase, core domain containing protein.
Os01t0207001-00	Os01g0207001	0.495697	0.668002	-0.662373	0.673232	Hypothetical protein.
Os01t0207200-01	Os01g0207200	-0.483815	0.406439	0.39654	0.376405	Similar to Peptide-N4-(N-acetyl-beta-glucosaminyl)asparagine amidase A (EC 3.5.1.52) (PNGase A) (Glycopeptide N-glycosidase) (N-glycanase) [Contains: Peptide-N4-(N-acetyl-beta-glucosaminyl)asparagine amidase A light chain (PNGase A small chain) (PNGase A subunit B); Peptide-N4- (N-acetyl-beta-glucosaminyl)asparagine amidase A heavy chain (PNGase A large chain) (PNGase A subunit A)].
Os01t0207300-00	Os01g0207300	NA	NA	NA	NA	Similar to S-adenosylmethionine synthetase 1 (EC 2.5.1.6) (Methionine adenosyltransferase 1) (AdoMet synthetase 1). Splice isoform 2.
Os01t0207400-01	Os01g0207400	0.350813	0.437342	-0.156384	0.724787	Similar to peptide-N4-asparagine amidase A.
Os01t0207500-01	Os01g0207500	-0.362562	0.603881	0.335622	0.485341	Hypothetical protein.
Os01t0207600-00	Os01g0207600	0.0517858	0.981345	0.439813	0.353486	Similar to peptide-N4-asparagine amidase A.
Os01t0207700-00	Os01g0207700	-Inf	0.740574	-Inf	0.773339	Drug/metabolite transporter domain containing protein.
Os01t0207900-00	Os01g0207900	-0.132919	0.981541	0.513074	0.704867	Similar to nodulin-like protein.
Os01t0208000-01	Os01g0208000	-2.01324	0.472428	0.101061	0.941131	Protein of unknown function DUF6, transmembrane domain containing protein.
Os01t0208400-01	Os01g0208400	0.876731	0.350644	-0.378843	0.341264	Similar to peptide-N4-asparagine amidase A.
Os01t0208600-01	Os01g0208600	0.0287383	0.978118	0.071092	0.873869	SCAR-like protein 2, Component of the suppressor of cAMP receptor/Wiskott-Aldrich syndrome protein family verprolin-homologous (SCAR/WAVE) complex, Actin organization, Panicle development, Regulation of water loss
Os01t0208600-02	Os01g0208600	0.0824212	0.851241	-0.11017	0.703387	SCAR-like protein 2, Component of the suppressor of cAMP receptor/Wiskott-Aldrich syndrome protein family verprolin-homologous (SCAR/WAVE) complex, Actin organization, Panicle development, Regulation of water loss
Os01t0208600-03	Os01g0208600	0.0555139	0.893264	-0.410368	0.288462	SCAR-like protein 2, Component of the suppressor of cAMP receptor/Wiskott-Aldrich syndrome protein family verprolin-homologous (SCAR/WAVE) complex, Actin organization, Panicle development, Regulation of water loss
Os01t0208700-01	Os01g0208700	-0.348305	0.421148	0.0741151	0.844179	Similar to Phosphoenolpyruvate carboxylase (Fragment).
Os01t0208800-01	Os01g0208800	-0.102286	0.862243	0.39959	0.467275	Similar to Phosphoenolpyruvate carboxylase (Fragment).
Os01t0209000-01	Os01g0209000	-0.21859	0.605973	0.163368	0.668907	Alg9-like mannosyltransferase family protein.
Os01t0209150-01	Os01g0209150	-Inf	1	-0.118723	1	Hypothetical gene.
Os01t0209200-01	Os01g0209200	-0.297487	0.564237	0.122355	0.719246	Similar to 14-3-3 protein 7.
Os01t0209400-01	Os01g0209400	-0.0448993	0.988154	-0.342367	0.309646	Nucleotide-binding, alpha-beta plait domain containing protein.
Os01t0209500-01	Os01g0209500	NA	NA	NA	NA	Zinc finger, RING-type domain containing protein.
Os01t0209566-00	Os01g0209566	NA	NA	Inf	0.886334	Hypothetical protein.
Os01t0209700-01	Os01g0209700	2.1228	0.492592	0.814243	0.419649	Similar to GA 2-oxidase 5.
Os01t0209750-00	Os01g0209750	1.92055	0.614902	0.612957	0.799174	Hypothetical protein.
Os01t0209800-01	Os01g0209800	0.315108	0.6102	-0.702526	0.0527262	Similar to Cationic amino acid transporter (Fragment).
Os01t0209901-00	Os01g0209901	0.426643	0.667402	-0.497766	0.202093	Hypothetical protein.
Os01t0210200-00	Os01g0210200	NA	NA	NA	NA	Similar to Myb-like DNA-binding domain containing protein, expressed.
Os01t0210300-01	Os01g0210300	-0.40833	0.506682	0.208433	0.59796	Conserved hypothetical protein.
Os01t0210400-00	Os01g0210400	0.0134329	1	-0.493836	0.32259	Protein of unknown function DUF616 domain containing protein.
Os01t0210500-01	Os01g0210500	0.134779	0.693653	-0.00634992	0.959133	Similar to SOUL-like protein.
Os01t0210550-00	Os01g0210550	0.108883	0.878174	0.605485	0.147662	Hypothetical gene.
Os01t0210600-02	Os01g0210600	0.133262	0.734284	-0.193759	0.688976	Protein of unknown function DUF538 family protein.
Os01t0210700-01	Os01g0210700	-0.19524	0.753823	0.315588	0.595279	Similar to Potassium channel (Fragment).
Os01t0210750-00	Os01g0210750	-0.363884	0.798415	0.0317525	1	Hypothetical protein.
Os01t0210800-01	Os01g0210800	0.445983	0.377441	-0.156138	0.707757	Conserved hypothetical protein.
Os01t0210900-01	Os01g0210900	-1.895	0.782911	0.788409	0.675063	Cytochrome P450 family protein.
Os01t0211000-00	Os01g0211000	-1.38445	0.844777	0.576131	0.888528	Cytochrome P450 family protein.
Os01t0211200-00	Os01g0211200	1.58007	0.615448	1.10805	0.223297	Cytochrome P450 family protein.
Os01t0211600-01	Os01g0211600	0.109107	0.695948	-0.155612	0.66804	Cytochrome P450 family protein.
Os01t0211800-01	Os01g0211800	0.0332027	0.885156	0.528227	0.193079	Similar to VirE2-interacting protein VIP1.
Os01t0212000-01	Os01g0212000	0.140931	0.79355	0.153722	0.706191	Hypothetical protein.
Os01t0212100-01	Os01g0212100	-0.0572859	0.857614	0.229311	0.535106	DEAD-like helicase, N-terminal domain containing protein.
Os01t0212100-02	Os01g0212100	-0.193532	0.677888	0.161231	0.669079	DEAD-like helicase, N-terminal domain containing protein.
Os01t0212400-01	Os01g0212400	0.216666	0.650068	0.222099	0.540126	EF-Hand type domain containing protein.
Os01t0212500-01	Os01g0212500	-1.91285	0.494697	0.686614	0.730036	Conserved hypothetical protein.
Os01t0212700-01	Os01g0212700	0.806312	0.342266	0.408255	0.578899	Similar to RING-H2 finger protein ATL2K.
Os01t0212900-00	Os01g0212900	0.202555	0.736255	-0.138124	0.862197	Hypothetical conserved gene.
Os01t0213100-00	Os01g0213100	Inf	0.996086	-2.18937	0.794618	Similar to Zinc finger, C3HC4 type family protein.
Os01t0213300-00	Os01g0213300	NA	NA	NA	NA	Transcription factor, MADS-box domain containing protein.
Os01t0213350-01	Os01g0213350	1.97152	0.359018	0.32557	0.890466	Hypothetical gene.
Os01t0213400-01	Os01g0213400	0.513548	0.760721	0.388925	0.748349	Zinc finger, RING/FYVE/PHD-type domain containing protein.
Os01t0213800-01	Os01g0213800	-0.73866	0.0750184	0.665893	0.387245	Plant-specific transcription factor, miR319 target gene
Os01t0214001-00	Os01g0214001	-0.727115	0.089871	0.764857	0.286386	Hypothetical protein.
Os01t0214200-01	Os01g0214200	-0.0626001	0.983991	-0.0121927	0.996787	Esterase, SGNH hydrolase-type, subgroup domain containing protein.
Os01t0214300-01	Os01g0214300	0.0862485	0.839899	-0.145607	0.701981	Conserved hypothetical protein.
Os01t0214400-01	Os01g0214400	-0.0601177	0.846824	-0.347655	0.337651	Similar to predicted protein.
Os01t0214500-01	Os01g0214500	-0.148273	0.83672	-0.175584	0.794736	Conserved hypothetical protein.
Os01t0214600-01	Os01g0214600	0.270597	0.487501	-0.0563917	0.974203	Lipase, GDSL domain containing protein.
Os01t0214800-01	Os01g0214800	-0.110868	0.995721	-0.210043	0.801698	Lipase, GDSL domain containing protein.
Os01t0214800-02	Os01g0214800	0.106008	0.854837	0.401516	0.596252	Lipase, GDSL domain containing protein.
Os01t0214800-03	Os01g0214800	-0.142774	0.977397	-0.344242	0.660137	Lipase, GDSL domain containing protein.
Os01t0214901-00	Os01g0214901	0.841895	0.532487	-0.173835	0.899806	Hypothetical protein.
Os01t0215000-01	Os01g0215000	-0.0525653	0.948446	0.852981	0.575942	Lipase, GDSL domain containing protein.
Os01t0215100-00	Os01g0215100	1.105	0.99048	0.685398	0.971607	Similar to scpl50 (serine carboxypeptidase-like 50); serine-type carboxypeptidase.
Os01t0215500-01	Os01g0215500	0.459591	0.507298	0.659647	0.162543	Similar to esterase.
Os01t0215700-01	Os01g0215700	0.178763	0.597327	0.484372	0.144193	Esterase, SGNH hydrolase-type domain containing protein.
Os01t0215725-00	Os01g0215725	0.269049	0.642527	1.01742	0.0274617	Hypothetical protein.
Os01t0215750-01	Os01g0215750	1.9434	0.836093	NA	NA	Hypothetical gene.
Os01t0216000-01	Os01g0216000	0.461045	0.258244	0.91786	0.294911	Lipase, GDSL domain containing protein.
Os01t0216150-00	Os01g0216150	-0.334466	0.786485	1.02799	0.475023	Hypothetical protein.
Os01t0216300-01	Os01g0216300	NA	NA	NA	NA	Lipase, GDSL domain containing protein.
Os01t0216350-00	Os01g0216350	NA	NA	NA	NA	Hypothetical protein.
Os01t0216400-00	Os01g0216400	0.473096	0.710983	0.258113	0.82814	Lipase, GDSL domain containing protein.
Os01t0216500-00	Os01g0216500	0.118309	0.949977	NA	NA	Lipase, GDSL domain containing protein.
Os01t0216600-00	Os01g0216600	Inf	0.83417	NA	NA	Hypothetical protein.
Os01t0216900-00	Os01g0216900	-Inf	1	-Inf	0.659761	Lipase, GDSL domain containing protein.
Os01t0217000-01	Os01g0217000	0.202726	0.65444	-0.163414	0.644732	Protein of unknown function DUF231, plant domain containing protein.
Os01t0217000-02	Os01g0217000	0.121886	0.807421	-0.0019647	0.998232	Protein of unknown function DUF231, plant domain containing protein.
Os01t0217050-00	Os01g0217050	0.00124547	1	0.326423	0.609044	Hypothetical protein.
Os01t0217100-01	Os01g0217100	0.602348	0.66488	-0.773812	0.426373	Conserved hypothetical protein.
Os01t0217400-00	Os01g0217400	NA	NA	NA	NA	Conserved hypothetical protein.
Os01t0217500-01	Os01g0217500	0.172725	0.777612	-0.353766	0.808771	ThiJ/PfpI domain containing protein.
Os01t0217800-01	Os01g0217800	0.525084	0.429753	-0.269418	0.529414	ThiJ/PfpI domain containing protein.
Os01t0217900-00	Os01g0217900	0.782429	0.727935	1.61241	0.231438	#N/A
Os01t0218032-01	Os01g0218032	0.0880578	0.814205	-0.355857	0.26477	Putative DNA demethylase, Endosperm development
Os01t0218100-01	Os01g0218100	1.44777	0.116594	0.210328	0.791371	Helix-loop-helix DNA-binding domain containing protein.
Os01t0218200-00	Os01g0218200	-0.041685	0.979289	0.261256	0.635492	Thioredoxin domain 2 containing protein.
Os01t0218350-00	Os01g0218350	-0.0327762	0.957746	0.397737	0.455231	Hypothetical protein.
Os01t0218500-01	Os01g0218500	Inf	0.996086	NA	NA	Similar to ZCN14 protein.
Os01t0218500-02	Os01g0218500	0.30482	1	NA	NA	Similar to ZCN14 protein.
Os01t0218500-03	Os01g0218500	Inf	0.996087	NA	NA	Similar to ZCN14 protein.
Os01t0218700-01	Os01g0218700	0.252941	0.577151	-0.192103	0.519719	ABC transporter integral membrane type 1 domain containing protein.
Os01t0218700-02	Os01g0218700	0.0552169	0.869972	-0.258382	0.435512	ABC transporter integral membrane type 1 domain containing protein.
Os01t0218800-01	Os01g0218800	-0.417705	0.335723	0.0952159	0.906883	Similar to Trithorax 5 (Fragment).
Os01t0218800-02	Os01g0218800	-0.276189	0.523163	0.0830717	0.910004	Similar to Trithorax 5 (Fragment).
Os01t0218900-01	Os01g0218900	0.0915941	0.780078	-0.267122	0.483686	Zinc finger, PHD-type domain containing protein.
Os01t0219000-00	Os01g0219000	-0.13428	0.8799	0.203396	0.77406	Conserved hypothetical protein.
Os01t0219100-01	Os01g0219100	0.285404	0.616503	0.139099	0.73444	SFT2-like family protein.
Os01t0219200-01	Os01g0219200	-0.988207	0.531329	0.185094	0.921165	F-box protein, Mediation of bouquet formation, Promotion of homolog pairing, synapsis, and crossover formation in meiosis
Os01t0219300-01	Os01g0219300	1.36365	0.0404614	0.602911	0.424558	Conserved hypothetical protein.
Os01t0219500-01	Os01g0219500	NA	NA	NA	NA	Plant lipid transfer protein/Par allergen family protein.
Os01t0219600-00	Os01g0219600	NA	NA	NA	NA	Similar to Endo-beta-1, 4-glucanase precursor (EC 3.2.1.4).
Os01t0220100-01	Os01g0220100	NA	NA	NA	NA	Similar to Cellulase.
Os01t0220150-00	Os01g0220150	NA	NA	NA	NA	Hypothetical protein.
Os01t0220200-01	Os01g0220200	-0.0454966	0.972736	0.657671	0.252865	Similar to Uncharacterized plant-specific domain TIGR01589 family protein.
Os01t0220300-01	Os01g0220300	-0.128772	0.80015	0.632955	0.243784	Translation elongation factor EF1B/ribosomal protein S6 domain containing protein.
Os01t0220400-01	Os01g0220400	-0.0997648	0.95709	-0.539563	0.311757	Hypothetical protein.
Os01t0220500-00	Os01g0220500	NA	NA	Inf	1	Similar to predicted protein.
Os01t0220700-00	Os01g0220700	Inf	0.608269	-0.684676	0.69619	Similar to predicted protein.
Os01t0220801-00	Os01g0220801	-Inf	0.936239	-2.39888	0.664468	Hypothetical protein.
Os01t0220900-01	Os01g0220900	-0.229577	0.935944	-0.0815032	1	Hypothetical conserved gene.
Os01t0221000-00	Os01g0221000	-0.117079	0.812387	0.456656	0.242396	Hypothetical protein.
Os01t0221100-01	Os01g0221100	-0.290735	0.751665	0.411139	0.28874	Jasmonyl-L-isoleucine synthase, Wound response, Jasmonic acid signalling
Os01t0221300-01	Os01g0221300	0.0847122	1	-0.0589715	0.941462	Conserved hypothetical protein.
Os01t0221400-00	Os01g0221400	0.32499	0.960771	0.926378	0.138659	Conserved hypothetical protein.
Os01t0221500-01	Os01g0221500	0.0424028	0.995277	0.153793	0.652388	Protein of unknown function DUF2358 domain containing protein.
Os01t0221600-00	Os01g0221600	-0.417373	0.696066	-0.229495	0.635593	Aluminum-activated malate transporter, Malate-permeable anion channel, Facilitation of malate efflux from cells
Os01t0221700-00	Os01g0221700	-0.259877	0.634082	0.0459641	0.961426	Similar to GDT1-like protein 1, chloroplastic.
Os01t0221900-01	Os01g0221900	-0.275599	0.568389	-0.107772	0.810655	Similar to peptidase C45, acyl-coenzyme A/6-aminopenicillanic acid acyl-transferase.
Os01t0222001-01	Os01g0222001	-Inf	0.861001	0.243847	1	Hypothetical conserved gene.
Os01t0222300-01	Os01g0222300	-0.663203	0.572171	1.9163	0.446586	Conserved hypothetical protein.
Os01t0222500-01	Os01g0222500	-0.395244	0.494133	0.203645	0.625419	Similar to Vacuolar ATP synthase subunit E (EC 3.6.3.14) (V-ATPase E subunit) (Vacuolar proton pump E subunit).
Os01t0222600-01	Os01g0222600	0.588537	0.314206	0.108777	0.744436	Conserved hypothetical protein.
Os01t0222700-01	Os01g0222700	-0.185853	0.733019	0.132627	0.755178	Protein of unknown function DUF659 domain containing protein.
Os01t0222800-00	Os01g0222800	-0.59876	0.955356	0.660038	0.784647	Similar to OSIGBa0145C12.7 protein.
Os01t0222900-01	Os01g0222900	Inf	0.608269	-1.32331	0.941803	Curculin-like (mannose-binding) lectin domain containing protein.
Os01t0223000-01	Os01g0223000	-0.28872	0.736643	-0.238788	0.779134	Lipase, GDSL domain containing protein.
Os01t0223200-01	Os01g0223200	-0.105844	0.831734	-0.00383298	0.98109	Lipase, GDSL domain containing protein.
Os01t0223300-01	Os01g0223300	0.00793518	0.984955	Inf	1	Protein of unknown function DUF1677, Oryza sativa domain containing protein.
Os01t0223500-00	Os01g0223500	0.409177	0.766736	0.321936	0.928679	Similar to Esterase.
Os01t0223600-01	Os01g0223600	-0.247013	0.603911	0.271828	0.433237	Similar to Pto kinase interactor 1-like protein.
Os01t0223700-01	Os01g0223700	-0.150306	0.714207	-0.297332	0.418793	Bulb-type lectin domain domain containing protein.
Os01t0223800-00	Os01g0223800	0.115098	0.828088	0.262672	0.826356	Hypothetical conserved gene.
Os01t0223900-01	Os01g0223900	0.0711897	0.914729	0.242083	0.686223	Serine/threonine protein kinase-related domain containing protein.
Os01t0224000-00	Os01g0224000	0.0759546	1	0.0720779	0.983023	Serine/threonine protein kinase-related domain containing protein.
Os01t0224100-01	Os01g0224100	-1.50231	0.0233465	1.12903	0.590162	Similar to DNA binding protein-like protein.
Os01t0224166-00	Os01g0224166	-0.332399	0.63356	-0.258008	0.864388	Hypothetical gene.
Os01t0224200-00	Os01g0224200	-1.00345	0.34069	1.78261	0.443956	Hypothetical conserved gene.
Os01t0224300-01	Os01g0224300	-0.591889	0.569695	1.07792	0.163825	CHCH domain containing protein.
Os01t0224400-01	Os01g0224400	0.25284	0.615902	-0.250149	0.667976	Similar to Mitochondrial carrier protein.
Os01t0224500-01	Os01g0224500	-0.308188	0.456635	0.122498	0.760449	Conserved hypothetical protein.
Os01t0224700-01	Os01g0224700	-0.805834	0.473955	0.581645	0.529359	Flavin monooxygenase-like enzyme, Auxin biosynthesis
Os01t0225000-00	Os01g0225000	-0.62801	0.828663	0.731832	0.268467	Mitochondrial carrier protein domain containing protein.
Os01t0225100-01	Os01g0225100	0.000968915	0.996942	0.118574	0.787933	Conserved hypothetical protein.
Os01t0225200-01	Os01g0225200	-0.20234	0.603484	-0.1101	0.753361	Similar to predicted protein.
Os01t0225300-01	Os01g0225300	0.0798233	0.87477	-0.220481	0.517095	Conserved hypothetical protein.
Os01t0225400-01	Os01g0225400	-0.282079	0.567781	-0.175885	0.704175	Pyruvate/Phosphoenolpyruvate kinase, catalytic core domain containing protein.
Os01t0225500-00	Os01g0225500	-0.5706	0.585916	0.752903	0.464742	Similar to 3-methyl-2-oxobutanoate hydroxymethyltransferase.
Os01t0225550-01	Os01g0225550	-0.886052	0.532009	0.0176524	1	Hypothetical gene.
Os01t0225600-00	Os01g0225600	-0.271057	0.910658	0.96776	0.329319	Similar to Dehydrin.
Os01t0225700-01	Os01g0225700	NA	NA	Inf	0.901744	Hypothetical gene.
Os01t0226200-00	Os01g0226200	-0.402074	0.649676	0.170772	0.678947	Conserved hypothetical protein.
Os01t0226300-01	Os01g0226300	-0.160453	0.83506	0.137951	0.69524	Reticulon family protein.
Os01t0226400-01	Os01g0226400	0.0940321	0.871556	0.33111	0.681283	ATPase, AAA-type, core domain containing protein.
Os01t0226450-00	Os01g0226450	-0.596901	0.596495	0.942821	0.541376	Hypothetical protein.
Os01t0226500-01	Os01g0226500	-0.267077	0.579951	-0.11802	0.782721	Conserved hypothetical protein.
Os01t0226500-02	Os01g0226500	-0.278375	0.604064	-0.0958642	0.847896	Conserved hypothetical protein.
Os01t0226600-01	Os01g0226600	2.51506	0.390056	0.816505	0.570572	Similar to C4-dicarboxylate transporter/malic acid transport protein.
Os01t0226600-02	Os01g0226600	0.413049	0.973165	-0.31811	0.934799	Similar to C4-dicarboxylate transporter/malic acid transport protein.
Os01t0226666-00	Os01g0226666	-0.735001	0.501684	0.303694	0.842969	Hypothetical protein.
Os01t0226700-01	Os01g0226700	0.102559	1	0.116252	0.926253	Protein of unknown function DUF623, plant domain containing protein.
Os01t0227100-01	Os01g0227100	-0.0987153	0.791421	-0.222835	0.476673	Chlorophyll b reductase, Leaf senescence
Os01t0227100-02	Os01g0227100	0.0891211	0.84597	-0.229129	0.495049	Chlorophyll b reductase, Leaf senescence
Os01t0227200-01	Os01g0227200	0.18323	0.661524	-0.456134	0.174869	Similar to Somatic embryogenesis receptor kinase-like protein.
Os01t0227250-00	Os01g0227250	0.254537	0.665194	-0.691336	0.0881154	Hypothetical gene.
Os01t0227300-01	Os01g0227300	0.421222	0.291696	0.0795845	0.889801	Similar to RAB7D.
Os01t0227350-00	Os01g0227350	0.390199	0.917439	0.950407	0.532771	Hypothetical protein.
Os01t0227400-01	Os01g0227400	-1.29322	0.324931	-0.502732	0.549515	Similar to Cytochrome P450 71A1 (EC 1.14.-.-) (CYPLXXIA1) (ARP-2).
Os01t0227500-01	Os01g0227500	-0.193231	0.837696	0.375419	0.430275	Cytochrome P450 family protein.
Os01t0227700-01	Os01g0227700	-0.546522	0.852977	0.797163	0.453632	Cytochrome P450 family protein.
Os01t0227800-01	Os01g0227800	-0.31004	0.990189	0.928745	0.297835	Similar to cDNA, clone: J075083L18, full insert sequence.
Os01t0228300-01	Os01g0228300	0.00645828	0.954227	-0.280833	0.423992	Mpv17/PMP22 family protein.
Os01t0228400-01	Os01g0228400	-0.0379878	0.965376	-0.0215201	0.992614	Pentatricopeptide repeat domain containing protein.
Os01t0228450-00	Os01g0228450	-0.0501899	0.961114	0.135108	0.699454	Hypothetical protein.
Os01t0228500-01	Os01g0228500	-0.432702	0.632952	-0.344144	0.728516	Harpin-induced 1 domain containing protein.
Os01t0228600-01	Os01g0228600	0.0120251	0.956214	0.036799	0.878975	Cytosolic hydroxypyruvate reductase, NADPH-dependent HPR, Photorespiratory metabolism
Os01t0228600-02	Os01g0228600	-0.0929967	0.921995	0.102499	0.773066	Cytosolic hydroxypyruvate reductase, NADPH-dependent HPR, Photorespiratory metabolism
Os01t0228800-01	Os01g0228800	0.168938	0.75656	-0.273909	0.386507	Conserved hypothetical protein.
Os01t0228800-02	Os01g0228800	0.841963	0.923943	0.106652	1	Conserved hypothetical protein.
Os01t0228901-01	Os01g0228901	-0.480962	0.32915	0.431273	0.652817	Hypothetical gene.
Os01t0229000-00	Os01g0229000	-0.524021	0.422038	0.67799	0.278345	Similar to Transcription factor myb.
Os01t0229100-01	Os01g0229100	-0.502719	0.703641	0.96484	0.265957	Similar to Eukaryotic translation initiation factor 3 subunit 6-interacting protein.
Os01t0229100-02	Os01g0229100	-0.281287	0.531117	0.378793	0.475956	Similar to Eukaryotic translation initiation factor 3 subunit 6-interacting protein.
Os01t0229200-01	Os01g0229200	0.15291	0.737097	0.0491283	0.85418	VHS domain containing protein.
Os01t0229200-02	Os01g0229200	0.185599	0.761136	0.149644	0.63683	VHS domain containing protein.
Os01t0229200-03	Os01g0229200	0.0791096	0.863816	0.0121016	0.939162	VHS domain containing protein.
Os01t0229200-04	Os01g0229200	0.0457864	0.938553	0.0815888	0.78548	VHS domain containing protein.
Os01t0229250-00	Os01g0229250	-0.060895	0.94038	0.521137	0.381451	Hypothetical gene.
Os01t0229300-01	Os01g0229300	-0.127069	0.977029	0.691854	0.386417	EMBRYONIC FLOWER1 (EMF1)-like protein, Transcriptional regulator, Palea development, Regulation of floral organ identity
Os01t0229400-01	Os01g0229400	-0.520179	0.356078	-0.0878755	0.860218	Similar to Rac-like GTP-binding protein 1.
Os01t0229500-01	Os01g0229500	-0.422173	0.549389	-0.160026	0.794919	Thioesterase superfamily domain containing protein.
Os01t0229600-01	Os01g0229600	0.293164	0.80489	-0.103319	0.87293	Conserved hypothetical protein.
Os01t0229700-00	Os01g0229700	-Inf	0.936239	-0.217392	1	WD40 repeat domain containing protein.
Os01t0229800-00	Os01g0229800	-Inf	0.690308	Inf	0.893875	Similar to Vegetative storage protein PNI288.
Os01t0229900-01	Os01g0229900	0.0189802	0.958334	-0.0512414	0.977918	Similar to Ubiquitin-conjugating enzyme family protein, expressed.
Os01t0229900-02	Os01g0229900	-0.102635	0.958897	-0.0215995	1	Similar to Ubiquitin-conjugating enzyme family protein, expressed.
Os01t0229900-03	Os01g0229900	-1.67069	0.286401	-0.347791	0.799176	Similar to Ubiquitin-conjugating enzyme family protein, expressed.
Os01t0230200-01	Os01g0230200	-0.00691755	0.974678	-0.426765	0.434261	Basic helix-loop-helix dimerisation region bHLH domain containing protein.
Os01t0230700-01	Os01g0230700	Inf	0.822312	-0.323307	1	Hypothetical conserved gene.
Os01t0230800-01	Os01g0230800	2.07145	0.557729	-0.480482	0.813638	Conserved hypothetical protein.
Os01t0231000-01	Os01g0231000	0.251907	0.490636	-0.173859	0.600099	Similar to Auxin-responsive protein (Aux/IAA) (Fragment).
Os01t0231500-01	Os01g0231500	0.231692	0.672865	-0.00997366	0.971756	Similar to Casein kinase I (Fragment).
Os01t0231500-02	Os01g0231500	0.258806	0.632692	-0.0596419	0.85301	Similar to Casein kinase I (Fragment).
Os01t0231600-00	Os01g0231600	-Inf	1	NA	NA	Pleckstrin homology-type domain containing protein.
Os01t0231700-01	Os01g0231700	-0.230532	0.612698	0.556514	0.310267	Similar to 60S acidic ribosomal protein P2-B (CaRP2B).
Os01t0231800-01	Os01g0231800	-0.104572	0.878324	-0.18645	0.682534	Similar to cDNA clone:J033025F17, full insert sequence.
Os01t0231900-01	Os01g0231900	-0.0537304	0.875232	-0.0914371	0.825719	K Homology, type 1, subgroup domain containing protein.
Os01t0231950-00	Os01g0231950	-1.22272	0.750135	1.50622	0.167678	Hypothetical gene.
Os01t0232000-00	Os01g0232000	-1.10774	0.691569	0.281528	0.71614	Major intrinsic protein family protein.
Os01t0232100-01	Os01g0232100	0.717894	0.411099	0.329225	0.654521	Similar to Tonoplast membrane integral protein ZmTIP4-3.
Os01t0232200-00	Os01g0232200	-0.0612652	0.93901	0.451656	0.457065	WD40 repeat domain containing protein.
Os01t0232300-01	Os01g0232300	-0.394153	0.350912	-0.192885	0.541158	Similar to TRZ3 (TRNASE Z 3); 3'-tRNA processing endoribonuclease/ catalytic.
Os01t0232400-01	Os01g0232400	-0.0121973	0.904293	-0.362236	0.25033	Similar to VHS1 protein (Fragment).
Os01t0232450-01	Os01g0232450	-0.892178	0.601475	0.790619	0.697372	Conserved hypothetical protein.
Os01t0232500-01	Os01g0232500	0.127732	0.79421	0.0189128	0.986484	Ubiquitin-conjugating enzyme/RWD-like domain containing protein.
Os01t0232500-02	Os01g0232500	0.156836	0.73815	0.0451163	0.869008	Ubiquitin-conjugating enzyme/RWD-like domain containing protein.
Os01t0232550-00	Os01g0232550	-0.42708	0.724019	-0.0864542	0.968462	Hypothetical conserved gene.
Os01t0232700-01	Os01g0232700	-0.346719	0.388417	-0.213646	0.519899	Similar to Histidinol dehydrogenase, chloroplast precursor (EC 1.1.1.23) (HDH). Splice isoform 2.
Os01t0232700-02	Os01g0232700	-0.280508	0.503559	-0.553114	0.114765	Similar to Histidinol dehydrogenase, chloroplast precursor (EC 1.1.1.23) (HDH). Splice isoform 2.
Os01t0232800-01	Os01g0232800	0.128157	0.698518	-0.245721	0.432668	Similar to KOB1.
Os01t0233000-01	Os01g0233000	0.623763	0.117936	0.0706424	0.77771	DREPP plasma membrane polypeptide family protein.
Os01t0233100-00	Os01g0233100	-0.844686	0.215836	0.978637	0.208339	Similar to Cyclin-A1-2.
Os01t0233400-00	Os01g0233400	-0.122349	0.723195	-0.127026	0.74124	Histone H4 acetyltransferase, NuA4 complex, Eaf6 domain containing protein.
Os01t0233500-01	Os01g0233500	-0.721763	0.174116	0.742718	0.135635	Cyclin.
Os01t0233800-01	Os01g0233800	-1.087	1	-1.32331	0.941803	Similar to Viroid symptom modulation protein.
Os01t0233850-00	Os01g0233850	NA	NA	-Inf	0.794294	Hypothetical gene.
Os01t0233900-01	Os01g0233900	0.388679	0.520232	-0.516407	0.313435	Similar to cDNA clone:J013003E06, full insert sequence.
Os01t0234001-01	Os01g0234001	-0.624224	0.866628	-0.718321	0.74687	Hypothetical conserved gene.
Os01t0234100-01	Os01g0234100	-0.849795	0.454261	0.254542	0.841168	Transcriptional factor B3 family protein.
Os01t0234200-00	Os01g0234200	NA	NA	NA	NA	Similar to DNA topoisomerase 2.
Os01t0234300-00	Os01g0234300	-0.157597	0.931941	0.184186	0.891239	Similar to Pectinesterase.
Os01t0234433-00	Os01g0234433	-0.715249	0.542104	-0.168187	0.880636	Hypothetical protein.
Os01t0234499-00	Os01g0234499	-0.700313	0.59783	0.186725	0.833237	Similar to Pectinesterase.
Os01t0234700-01	Os01g0234700	-0.646345	0.328654	-0.191874	0.640212	Harpin-induced 1 domain containing protein.
Os01t0234800-01	Os01g0234800	0.215218	0.725528	-0.37895	0.440399	Similar to 25.3 kDa vesicle transport protein.
Os01t0234850-01	Os01g0234850	NA	NA	-Inf	0.97432	Hypothetical conserved gene.
Os01t0234900-01	Os01g0234900	0.0726739	0.837025	-0.091195	0.802733	Similar to Ubiquitin ligase SINAT5 (EC 6.3.2.-) (Seven in absentia homolog 5). Splice isoform 2.
Os01t0235100-01	Os01g0235100	-0.0440175	0.930863	-0.186064	0.569912	Similar to predicted protein.
Os01t0235200-01	Os01g0235200	0.109864	0.940156	-0.0113131	0.951847	Conserved hypothetical protein.
Os01t0235200-02	Os01g0235200	0.172595	0.872703	0.460414	0.382344	Conserved hypothetical protein.
Os01t0235300-01	Os01g0235300	0.241393	0.606825	0.00542133	0.979821	SOUL haem-binding protein domain containing protein.
Os01t0235325-00	Os01g0235325	0.0938084	0.876355	0.618233	0.371534	Hypothetical protein.
Os01t0235350-00	Os01g0235350	0.828702	0.807224	-0.630146	0.485766	Conserved hypothetical protein.
Os01t0235400-01	Os01g0235400	-0.363143	0.806782	1.66865	0.102506	Similar to predicted protein.
Os01t0235400-02	Os01g0235400	-0.727584	0.113525	0.388293	0.330889	Similar to predicted protein.
Os01t0235500-01	Os01g0235500	NA	NA	NA	NA	Conserved hypothetical protein.
Os01t0235632-00	Os01g0235632	-0.200602	0.619669	-0.251547	0.435635	Hypothetical protein.
Os01t0235700-01	Os01g0235700	-0.142354	0.714853	-0.161347	0.625968	Similar to BHLH transcription factor (Fragment).
Os01t0235800-01	Os01g0235800	0.00693203	0.96162	0.1643	0.699972	K Homology domain containing protein.
Os01t0235850-00	Os01g0235850	-0.738464	0.53507	-0.300079	0.715307	Hypothetical protein.
Os01t0235900-00	Os01g0235900	-0.356108	0.700047	0.106302	0.910434	Thioredoxin fold domain containing protein.
Os01t0236000-01	Os01g0236000	0.297614	0.528916	0.0155365	0.98081	Conserved hypothetical protein.
Os01t0236300-01	Os01g0236300	-0.24436	0.57654	0.233533	0.674072	Similar to Auxin response factor 18.
Os01t0236400-01	Os01g0236400	-0.408208	0.409932	0.2347	0.568769	Similar to protein ABIL1.
Os01t0236700-01	Os01g0236700	-0.0661342	0.87858	-0.0216495	0.882468	Octicosapeptide/Phox/Bem1p domain containing protein.
Os01t0236700-02	Os01g0236700	-0.00107848	0.994268	-0.292988	0.427219	Octicosapeptide/Phox/Bem1p domain containing protein.
Os01t0236800-01	Os01g0236800	-0.19682	0.70604	-0.223101	0.602749	Similar to predicted protein.
Os01t0236900-00	Os01g0236900	-Inf	0.773816	Inf	0.901744	Hypothetical protein.
Os01t0237000-01	Os01g0237000	-3.19572	0.586096	-0.803598	0.919447	Uncharacterised protein family UPF0497, trans-membrane plant subgroup domain containing protein.
Os01t0237100-01	Os01g0237100	-0.239249	0.535174	-0.15176	0.745467	Phosphoglycerate mutase domain containing protein.
Os01t0237200-00	Os01g0237200	NA	NA	-Inf	0.683471	Conserved hypothetical protein.
Os01t0237366-00	Os01g0237366	NA	NA	NA	NA	NAD(P)-binding domain containing protein.
Os01t0237400-00	Os01g0237400	NA	NA	NA	NA	Hypothetical conserved gene.
Os01t0237500-01	Os01g0237500	1.08548	0.605905	-0.650353	0.646322	NmrA-like family protein.
Os01t0237750-00	Os01g0237750	Inf	0.597397	NA	NA	Hypothetical conserved gene.
Os01t0238200-01	Os01g0238200	0.270256	0.54056	0.139418	0.629032	Conserved hypothetical protein.
Os01t0238287-00	Os01g0238287	-0.219849	0.855878	0.192254	0.782478	Hypothetical protein.
Os01t0238375-01	Os01g0238375	-0.327052	0.948143	0.529305	0.97729	Hypothetical protein.
Os01t0238500-01	Os01g0238500	-0.232213	0.558588	0.220861	0.554125	Similar to Branched-chain-amino-acid aminotransferase-like protein 3, chloroplast precursor.
Os01t0238600-01	Os01g0238600	0.0751105	0.850785	0.0416534	0.886268	Nucleic acid-binding, OB-fold domain containing protein.
Os01t0238700-01	Os01g0238700	-Inf	0.785704	Inf	0.77586	Oligopeptide transporter OPT superfamily protein.
Os01t0238800-01	Os01g0238800	-0.358195	0.615574	0.211867	0.882118	Hypothetical conserved gene.
Os01t0238800-02	Os01g0238800	-0.516369	0.560021	0.080952	0.898935	Hypothetical conserved gene.
Os01t0238850-00	Os01g0238850	-1.11739	0.889641	-0.814265	0.768414	Hypothetical gene.
Os01t0238900-01	Os01g0238900	-0.105657	0.782641	0.170139	0.675952	Similar to Protein SOF1.
Os01t0239000-01	Os01g0239000	-0.834099	0.411103	0.935198	0.135006	Hypothetical conserved gene.
Os01t0239000-02	Os01g0239000	-0.181451	0.595923	0.046751	0.851744	Hypothetical conserved gene.
Os01t0239100-01	Os01g0239100	-0.258059	0.943115	-0.638041	0.106664	Heat shock protein DnaJ family protein.
Os01t0239150-00	Os01g0239150	0.414176	0.82024	0.631483	0.67335	Hypothetical protein.
Os01t0239200-01	Os01g0239200	0.189682	0.662794	-0.250977	0.454455	Similar to Phophate translocator (Fragment).
Os01t0239300-01	Os01g0239300	-1.23256	0.718246	-0.274084	0.815045	Conserved hypothetical protein.
Os01t0239700-01	Os01g0239700	-0.0132294	0.950545	0.145539	0.681934	Similar to Leucine-rich receptor-like protein kinase.
Os01t0239700-03	Os01g0239700	0.125214	0.75635	-0.105483	0.780644	Similar to Leucine-rich receptor-like protein kinase.
Os01t0240600-01	Os01g0240600	Inf	0.996086	NA	NA	Hypothetical conserved gene.
Os01t0240700-00	Os01g0240700	NA	NA	NA	NA	Hypothetical conserved gene.
Os01t0240725-00	Os01g0240725	NA	NA	NA	NA	Hypothetical protein.
Os01t0241000-01	Os01g0241000	0.495968	0.275958	-0.422863	0.353119	Conserved hypothetical protein.
Os01t0241100-01	Os01g0241100	-0.335146	0.554308	0.047898	0.994192	Conserved hypothetical protein.
Os01t0241400-01	Os01g0241400	-0.0125269	0.923432	-0.0265226	0.989918	Thioredoxin fold domain containing protein.
Os01t0242200-01	Os01g0242200	3.00911	0.689171	3.35045	0.284307	Zinc finger, C2H2-type domain containing protein.
Os01t0242300-01	Os01g0242300	-0.168572	0.811876	-0.246967	0.494181	Optic atrophy 3 family protein.
Os01t0242400-01	Os01g0242400	3.08527	0.642352	-1.06	0.685571	Lateral organ boundaries, LOB domain containing protein.
Os01t0242500-01	Os01g0242500	-0.232755	0.706715	0.17464	0.687389	D-tyrosyl-tRNA(Tyr) deacylase family protein.
Os01t0242600-01	Os01g0242600	0.146526	0.798938	-0.267407	0.395732	C2 calcium-dependent membrane targeting domain containing protein.
Os01t0242800-00	Os01g0242800	Inf	0.704649	-1.5391	0.788478	Hypothetical protein.
Os01t0242900-01	Os01g0242900	0.248245	0.511051	0.0887593	0.756227	Similar to 60S ribosomal protein L18A.
Os01t0242900-02	Os01g0242900	0.115771	0.846294	-0.0407695	0.991369	Similar to 60S ribosomal protein L18A.
Os01t0243000-01	Os01g0243000	-0.215689	0.779671	-1.05446	0.0261338	Similar to triacylglycerol lipase.
Os01t0243100-01	Os01g0243100	-0.759467	0.384282	-0.191205	0.718701	Similar to Kinesin.
Os01t0243200-01	Os01g0243200	-0.0934877	0.936608	-0.107662	0.770543	Similar to integral membrane transporter family protein.
Os01t0243200-02	Os01g0243200	-0.124734	0.870741	-0.613901	0.152311	Similar to integral membrane transporter family protein.
Os01t0243300-01	Os01g0243300	-0.837708	0.730661	0.0645818	1	Hypothetical protein.
Os01t0243400-01	Os01g0243400	0.485771	0.289044	-0.231283	0.580785	Hypothetical conserved gene.
Os01t0243600-00	Os01g0243600	-2.64183	0.363972	-1.16485	0.524023	Conserved hypothetical protein.
Os01t0243700-01	Os01g0243700	0.163365	0.627547	0.244975	0.524185	Similar to Beta-1, 3-glucanase-like protein.
Os01t0243800-01	Os01g0243800	0.700019	0.537956	-0.454057	0.690504	Hypothetical conserved gene.
Os01t0243901-00	Os01g0243901	NA	NA	NA	NA	Hypothetical protein.
Os01t0244000-00	Os01g0244000	NA	NA	NA	NA	Domain of unknown function DUF1618 domain containing protein.
Os01t0244150-00	Os01g0244150	NA	NA	NA	NA	Similar to J075123K08, full insert sequence.
Os01t0244400-01	Os01g0244400	NA	NA	NA	NA	Protein of unknown function DUF1618 domain containing protein.
Os01t0245000-00	Os01g0245000	NA	NA	NA	NA	Conserved hypothetical protein.
Os01t0245532-00	Os01g0245532	NA	NA	NA	NA	Similar to J075123K08, full insert sequence.
Os01t0245600-00	Os01g0245600	NA	NA	-Inf	0.773339	Conserved hypothetical protein.
Os01t0245700-00	Os01g0245700	NA	NA	NA	NA	Domain of unknown function DUF1618 domain containing protein.
Os01t0245901-00	Os01g0245901	NA	NA	NA	NA	Domain of unknown function DUF1618 domain containing protein.
Os01t0246100-01	Os01g0246100	-0.104839	0.775108	-0.0509106	0.808975	Zinc finger, RING/FYVE/PHD-type domain containing protein.
Os01t0246200-00	Os01g0246200	-0.7882	0.79762	1.03428	0.407123	Similar to TCP-domain protein.
Os01t0246400-01	Os01g0246400	-0.759908	0.833134	0.0964564	0.907188	Similar to Low molecular mass early light-inducible protein HV90, chloroplast precursor (ELIP).
Os01t0246500-01	Os01g0246500	-0.0548218	0.95006	-0.208569	0.779741	Similar to Minus dominance protein.
Os01t0246601-00	Os01g0246601	NA	NA	NA	NA	Protein of unknown function DUF296 domain containing protein.
Os01t0246700-01	Os01g0246700	-0.493782	0.321353	-1.07059	0.0179994	Similar to WRKY transcription factor 1.
Os01t0247500-01	Os01g0247500	-0.310626	0.655886	-0.804187	0.118553	Protein kinase, core domain containing protein.
Os01t0247550-00	Os01g0247550	-2.29682	0.817261	-0.902266	0.919012	Hypothetical protein.
Os01t0247600-01	Os01g0247600	-Inf	0.927754	-0.279844	0.772638	Conserved hypothetical protein.
Os01t0247700-01	Os01g0247700	0.0641244	0.857285	-0.867911	0.599984	Similar to inner membrane transport protein.
Os01t0247900-01	Os01g0247900	0.335653	0.510013	-0.609104	0.114277	AWPM-19-like family protein.
Os01t0248000-01	Os01g0248000	-Inf	0.936239	Inf	0.901744	Stigma-specific protein Stig1 family protein.
Os01t0248300-00	Os01g0248300	0.353974	0.853936	1.22799	0.211603	Similar to Pathogen-related protein.
Os01t0248350-00	Os01g0248350	0.828462	0.91777	0.14566	1	Hypothetical protein.
Os01t0248400-01	Os01g0248400	0.0862262	0.814348	-0.222205	0.48842	Similar to Isocitrate dehydrogenase (Fragment).
Os01t0248500-01	Os01g0248500	-0.371099	0.592959	-0.18197	0.737984	Similar to Pathogen-related protein.
Os01t0248600-01	Os01g0248600	-0.298235	0.499849	-0.0483214	0.875528	GINS complex, Psf2 component family protein.
Os01t0248701-00	Os01g0248701	-0.280482	0.921023	-0.429019	0.460528	Terpenoid synthase domain containing protein.
Os01t0248800-01	Os01g0248800	0.775197	0.574062	-0.196689	0.898036	Conserved hypothetical protein.
Os01t0248850-00	Os01g0248850	-0.434924	0.949733	-0.3615	0.712472	Hypothetical gene.
Os01t0248900-01	Os01g0248900	NA	NA	Inf	1	Alpha-expansin, Mediation of the cell extension and growth, Root system architecture
Os01t0249050-00	Os01g0249050	Inf	0.810934	1.12178	0.580732	Hypothetical protein.
Os01t0249100-00	Os01g0249100	Inf	0.548832	1.52681	0.441689	Similar to Expansin-A9.
Os01t0249200-01	Os01g0249200	0.494226	0.220812	-0.0756861	0.922124	Similar to Nectarin 1 precursor (EC 1.15.1.1) (Superoxide dismutase [Mn]).
Os01t0249300-01	Os01g0249300	-0.0442494	0.961968	-0.140711	0.680867	Lg106-like family protein.
Os01t0249700-00	Os01g0249700	NA	NA	-Inf	0.974309	Heavy metal-associated domain, HMA domain containing protein.
Os01t0249800-00	Os01g0249800	1.75331	0.324797	-0.109824	0.973742	Heavy metal-associated domain, HMA domain containing protein.
Os01t0249900-01	Os01g0249900	0.216134	0.920384	0.858213	0.667375	Protein of unknown function DUF573 family protein.
Os01t0250200-00	Os01g0250200	NA	NA	NA	NA	Conserved hypothetical protein.
Os01t0250600-01	Os01g0250600	-0.513706	0.239814	0.201043	0.596291	Conserved hypothetical protein.
Os01t0250900-01	Os01g0250900	-0.0774735	0.832162	-0.105167	0.685854	HAD superfamily (subfamily IG) hydrolase, 5'-Nucleotidase protein.
Os01t0251000-01	Os01g0251000	-0.0593873	0.87394	-0.0721657	0.82116	Protein of unknown function DUF3769 domain containing protein.
Os01t0251100-01	Os01g0251100	-0.878544	0.195481	0.62092	0.484664	Similar to 50S ribosomal protein L3-2, chloroplast precursor.
Os01t0251200-01	Os01g0251200	-0.117503	0.856231	-0.211269	0.56546	Zinc finger, C2H2-like domain containing protein.
Os01t0251200-02	Os01g0251200	-0.329778	0.761097	0.39551	0.60106	Zinc finger, C2H2-like domain containing protein.
Os01t0251400-01	Os01g0251400	-0.19925	0.846984	0.58082	0.180532	Conserved hypothetical protein.
Os01t0252100-01	Os01g0252100	0.0986809	0.816402	-0.00446853	0.959887	Similar to Glycogen synthase kinase-3 homolog MsK-3 (EC 2.7.1.-).
Os01t0252150-00	Os01g0252150	-0.731692	0.602274	0.535943	0.517403	Hypothetical protein.
Os01t0252200-01	Os01g0252200	0.116581	0.825144	0.023648	0.887947	Zinc finger, CCCH-type domain containing protein.
Os01t0252300-01	Os01g0252300	0.468152	0.393787	-0.0662436	0.942853	Conserved hypothetical protein.
Os01t0252400-01	Os01g0252400	0.917198	0.31917	-0.435741	0.787871	Hypothetical gene.
Os01t0252600-00	Os01g0252600	-0.0666544	0.933984	-0.216549	0.748908	Similar to predicted protein.
Os01t0252900-01	Os01g0252900	0.0201453	0.925686	0.0911566	0.835041	Zinc finger, CCHC-type domain containing protein.
Os01t0253000-01	Os01g0253000	-0.631968	0.963429	-2.66975	0.535429	Similar to LpimPth3.
Os01t0253050-00	Os01g0253050	1.68996	0.92058	-0.90827	0.92678	Conserved hypothetical protein.
Os01t0253100-01	Os01g0253100	0.0551335	0.877931	-0.0725785	0.828588	Similar to Avr9/Cf-9 induced kinase 1.
Os01t0253100-02	Os01g0253100	0.0385488	0.893948	0.0373784	0.921774	Similar to Avr9/Cf-9 induced kinase 1.
Os01t0253200-00	Os01g0253200	NA	NA	NA	NA	Similar to pectinesterase inhibitor domain containing protein.
Os01t0253300-01	Os01g0253300	-0.0928289	0.796208	0.1991	0.587397	Importin alpha-1a subunit.
Os01t0253400-01	Os01g0253400	0.242132	0.757662	-0.0990466	0.809649	Protein of unknown function DUF1218 family protein.
Os01t0253500-01	Os01g0253500	0.4837	0.787121	0.220153	0.718602	Conserved hypothetical protein.
Os01t0253600-01	Os01g0253600	-0.2031	0.750864	0.0923325	0.765373	Replication factor A protein 3 domain containing protein.
Os01t0253800-00	Os01g0253800	3.35897	0.3096	0.0528486	1	Conserved hypothetical protein.
Os01t0253900-01	Os01g0253900	0.123265	0.720675	-0.107827	0.77163	Similar to triacylglycerol lipase.
Os01t0253900-02	Os01g0253900	0.17236	0.688852	-0.249488	0.545945	Similar to triacylglycerol lipase.
Os01t0254000-01	Os01g0254000	-0.28327	0.812516	-0.197636	0.563823	Similar to NTGB2 (Fragment).
Os01t0254100-01	Os01g0254100	0.122277	0.670007	-0.122897	0.691249	Similar to CTV.2.
Os01t0254100-02	Os01g0254100	0.20587	0.813284	0.364903	0.330535	Similar to CTV.2.
Os01t0254200-01	Os01g0254200	0.140679	0.682521	0.233149	0.51466	Conserved hypothetical protein.
Os01t0254300-00	Os01g0254300	-0.471974	0.517781	0.00695269	1	Pectinesterase (EC 3.1.1.11) (Fragment).
Os01t0254350-00	Os01g0254350	-0.0141466	0.997202	0.369472	0.604354	Hypothetical gene.
Os01t0254400-00	Os01g0254400	NA	NA	NA	NA	Hypothetical conserved gene.
Os01t0254800-01	Os01g0254800	-0.341026	0.632916	0.447477	0.29778	Hypothetical conserved gene.
Os01t0254850-00	Os01g0254850	-3.70236	0.579619	1.14072	0.410476	Hypothetical conserved gene.
Os01t0254900-01	Os01g0254900	0.36661	0.374993	-0.0627545	0.853188	Similar to Syntaxin 22 (AtSYP22) (AtVAM3).
Os01t0254950-01	Os01g0254950	-0.143154	0.969663	-0.51889	0.594978	Hypothetical gene.
Os01t0255000-01	Os01g0255000	0.121983	0.816369	0.0281791	0.891883	Similar to Soluble epoxide hydrolase.
Os01t0255100-01	Os01g0255100	0.756308	0.821479	-1.80235	0.582744	Similar to Soluble epoxide hydrolase.
Os01t0255700-00	Os01g0255700	-0.125582	0.9218	1.24575	0.401407	Conserved hypothetical protein.
Os01t0256300-00	Os01g0256300	-1.47996	0.946222	-0.266111	1	Conserved hypothetical protein.
Os01t0256400-01	Os01g0256400	-0.344222	0.514173	0.0154262	0.969176	Similar to Dynein light chain 1 protein DLC-1 (Fragment).
Os01t0256500-02	Os01g0256500	0.431508	0.59832	0.262049	0.760632	Similar to ZnI.
Os01t0256600-01	Os01g0256600	-0.19448	0.76261	0.26604	0.501394	Ribosomal protein L18/L5 domain containing protein.
Os01t0256800-01	Os01g0256800	-0.0451432	1	0.363206	0.65733	Similar to zinc finger helicase family protein.
Os01t0256800-02	Os01g0256800	-0.0724776	0.973639	-0.188852	0.849028	Similar to zinc finger helicase family protein.
Os01t0256900-01	Os01g0256900	-0.113598	0.862834	0.10428	0.723111	Similar to SmX6 protein.
Os01t0257100-01	Os01g0257100	0.651522	0.124096	0.263254	0.396775	Rapid ALkalinization Factor family protein.
Os01t0257300-01	Os01g0257300	0.645555	0.591622	-0.783625	0.599304	Similar to FPF1.
Os01t0257400-01	Os01g0257400	0.130648	0.749497	-0.0927983	0.762286	Zinc finger, CCCH-type domain containing protein.
Os01t0257900-01	Os01g0257900	-0.23821	0.890336	0.180386	0.752481	Hypothetical protein.
Os01t0258000-01	Os01g0258000	-0.139901	0.909699	0.0127441	1	Conserved hypothetical protein.
Os01t0258100-01	Os01g0258100	0.559261	0.61505	0.389617	0.687568	Hypothetical conserved gene.
Os01t0258600-00	Os01g0258600	-0.0394229	0.963083	0.372062	0.479075	Similar to predicted protein.
Os01t0258700-01	Os01g0258700	-0.174471	0.7186	-0.180427	0.575238	Zinc finger, CCCH-type domain containing protein.
Os01t0258700-03	Os01g0258700	-0.0902828	0.868195	-0.142638	0.678924	Zinc finger, CCCH-type domain containing protein.
Os01t0259200-01	Os01g0259200	0.211178	0.767602	-0.248336	0.570343	Similar to serine/threonine protein kinase PBS1.
Os01t0259200-02	Os01g0259200	0.436526	0.463186	-0.38763	0.333391	Similar to serine/threonine protein kinase PBS1.
Os01t0259400-01	Os01g0259400	-0.901649	0.0500207	0.81968	0.542568	Armadillo-type fold domain containing protein.
Os01t0259600-01	Os01g0259600	-0.194318	0.62154	-0.185231	0.552298	Similar to phosphoadenosine phosphosulfate (PAPS) reductase family protein.
Os01t0259900-00	Os01g0259900	-0.394671	0.537526	1.03738	0.158358	Conserved hypothetical protein.
Os01t0260000-01	Os01g0260000	-1.20483	0.721319	-1.0442	0.613573	Protein prenyltransferase domain containing protein.
Os01t0260100-01	Os01g0260100	0.114605	0.75882	-0.281365	0.661554	Similar to Kinesin heavy chain (Fragment).
Os01t0260500-01	Os01g0260500	-0.0576749	0.867125	0.143203	0.988587	Hypothetical conserved gene.
Os01t0260700-01	Os01g0260700	-0.500847	0.454678	-0.173443	0.636516	Similar to PUR ALPHA-1.
Os01t0260800-01	Os01g0260800	0.72804	0.102021	-0.131052	0.776479	Conserved hypothetical protein.
Os01t0260950-00	Os01g0260950	-0.895002	1	NA	NA	Conserved hypothetical protein.
Os01t0261000-01	Os01g0261000	0.104998	1	Inf	1	Hypothetical gene.
Os01t0261100-01	Os01g0261100	0.130094	0.803255	-0.0630745	0.798359	Zinc finger, RING-type domain containing protein.
Os01t0261200-01	Os01g0261200	-0.0358271	0.943777	-0.0930057	0.71936	No apical meristem (NAM) protein domain containing protein.
Os01t0261200-02	Os01g0261200	0.0976418	0.850535	-0.424016	0.216391	No apical meristem (NAM) protein domain containing protein.
Os01t0261500-01	Os01g0261500	-0.0288492	0.960443	0.140614	0.764124	Similar to Nucleoside-diphosphate-sugar epimerase.
Os01t0261500-02	Os01g0261500	-0.0129844	0.991725	-0.315806	0.518765	Similar to Nucleoside-diphosphate-sugar epimerase.
Os01t0261500-03	Os01g0261500	-0.427867	0.618704	0.0590426	0.926532	Similar to Nucleoside-diphosphate-sugar epimerase.
Os01t0261600-00	Os01g0261600	NA	NA	NA	NA	Similar to agmatine coumaroyltransferase.
Os01t0261700-01	Os01g0261700	NA	NA	NA	NA	Similar to Agmatine coumaroyltransferase.
Os01t0262401-00	Os01g0262401	NA	NA	Inf	1	Hypothetical genes.
Os01t0262500-01	Os01g0262500	0.147165	0.680345	-0.328709	0.318539	TRAM/LAG1/CLN8 homology domain domain containing protein.
Os01t0262600-01	Os01g0262600	-0.248723	0.6103	-0.128356	0.675879	Glycosyltransferase, Pollen wall formation
Os01t0262700-01	Os01g0262700	-0.0631075	0.92811	0.0346659	0.996188	Similar to predicted protein.
Os01t0262700-02	Os01g0262700	0.0676736	0.874317	-0.153906	0.655202	Similar to predicted protein.
Os01t0263000-00	Os01g0263000	3.13859	0.635601	Inf	1	Similar to Peroxidase.
Os01t0263300-01	Os01g0263300	0.951877	0.00989339	-0.128203	0.864044	Similar to Peroxidase 72 precursor (EC 1.11.1.7) (Atperox P72) (PRXR8) (ATP6a).
Os01t0263400-00	Os01g0263400	0.687976	0.876444	0.515908	0.969501	Pentatricopeptide repeat domain containing protein.
Os01t0263500-01	Os01g0263500	-0.243728	0.677549	-0.00953922	0.914847	Similar to predicted protein.
Os01t0263600-01	Os01g0263600	-0.632979	0.247043	0.022397	0.972924	U5 snRNP-associated 102 kDa protein (U5-102 kDa protein).
Os01t0263600-02	Os01g0263600	-0.120842	0.887721	0.161109	0.792356	U5 snRNP-associated 102 kDa protein (U5-102 kDa protein).
Os01t0263900-00	Os01g0263900	0.19102	0.773398	-0.187535	0.871926	Hypothetical protein.
Os01t0264000-01	Os01g0264000	0.17732	0.737108	-0.136549	0.881313	Dof transcription factor, Promotion of nutrient ion uptake and accumulation
Os01t0264100-00	Os01g0264100	NA	NA	NA	NA	Similar to UDP-glucose pyrophosphorylase.
Os01t0264400-01	Os01g0264400	0.358716	0.354661	-0.495165	0.242265	Conserved hypothetical protein.
Os01t0264500-01	Os01g0264500	0.0644739	0.922389	0.554433	0.147839	Similar to T11I18.15 protein.
Os01t0264600-00	Os01g0264600	0.95068	0.986021	-0.553193	0.855244	Conserved hypothetical protein.
Os01t0264700-01	Os01g0264700	-0.111083	0.904947	0.0616822	0.825461	Cellular retinaldehyde binding/alpha-tocopherol transport family protein.
Os01t0265000-00	Os01g0265000	-0.752476	0.228258	0.56815	0.324829	Geranylgeranyl reductase, &alpha;-tocopherol synthesis
Os01t0265100-01	Os01g0265100	0.210767	0.569246	-0.303805	0.341925	Similar to ADP-ribosylation factor.
Os01t0265200-01	Os01g0265200	-0.00799759	0.950847	-0.333914	0.265597	Mitochondrial carrier protein, Early leaf development
Os01t0265400-01	Os01g0265400	-0.0495127	0.871253	0.0120448	0.966044	Conserved hypothetical protein.
Os01t0265400-02	Os01g0265400	-0.161683	0.923415	-0.4294	0.447048	Conserved hypothetical protein.
Os01t0265700-01	Os01g0265700	-0.241109	0.660924	0.0578437	0.891176	Conserved hypothetical protein.
Os01t0265800-01	Os01g0265800	-0.144108	0.78849	0.163886	0.605244	RNA binding protein, RNA metabolism, Regulation of genes important for plant growth and development
Os01t0265900-00	Os01g0265900	-0.0105915	0.99006	0.161031	0.915874	Similar to translin family protein.
Os01t0266000-01	Os01g0266000	-0.397716	0.320701	0.1007	0.811836	RNA-binding protein Lupus La domain containing protein.
Os01t0266100-01	Os01g0266100	0.0189684	0.960482	-0.195608	0.716005	Similar to RING finger family protein.
Os01t0266200-01	Os01g0266200	-0.0891709	0.845281	-0.08101	0.729485	Conserved hypothetical protein.
Os01t0266400-01	Os01g0266400	0.777973	0.106681	0.231245	0.466211	Conserved hypothetical protein.
Os01t0266500-01	Os01g0266500	-0.532239	0.3075	0.0279115	0.893035	Phenazine biosynthesis PhzC/PhzF protein family protein.
Os01t0266600-01	Os01g0266600	0.00934408	0.984183	0.129215	0.643562	Thioredoxin fold domain containing protein.
Os01t0266800-01	Os01g0266800	0.290316	0.834083	0.093066	0.854849	Cystinosin/ERS1p repeat containing protein.
Os01t0267100-01	Os01g0267100	-0.087476	0.763594	-0.0309162	0.866892	MT-A70 family protein.
Os01t0267200-01	Os01g0267200	-0.140154	0.777266	0.0880343	0.740376	Similar to 26S proteasome non-ATPase regulatory subunit 14 (26S proteasome regulatory subunit rpn11).
Os01t0267300-00	Os01g0267300	Inf	0.608269	-1.39983	0.943367	Hypothetical conserved gene.
Os01t0267400-01	Os01g0267400	-0.0523097	0.929607	-0.492636	0.23755	Similar to cell number regulator 5.
Os01t0267600-01	Os01g0267600	-0.130609	0.781508	0.222664	0.609956	Sad1/UNC-like, C-terminal domain containing protein.
Os01t0267800-00	Os01g0267800	-2.20767	0.176292	-0.455844	0.624967	Serine/threonine protein kinase domain containing protein.
Os01t0267900-01	Os01g0267900	-0.214397	0.642629	0.206804	0.567452	Calmodulin, Ca<sup>2+</sup> sensor, Ca<sup>2+</sup> signalling
Os01t0268000-01	Os01g0268000	0.642794	0.778733	0.762038	0.833435	Hypothetical protein.
Os01t0268100-01	Os01g0268100	0.0666929	0.821246	-0.168617	0.648714	Similar to Major facilitator superfamily antiporter.
Os01t0268300-01	Os01g0268300	-0.552827	0.218347	-0.00557269	0.97907	Similar to DNA gyrase B subunit.
Os01t0268300-02	Os01g0268300	-0.635858	0.188815	-0.161538	0.650715	Similar to DNA gyrase B subunit.
Os01t0268600-01	Os01g0268600	0.289271	0.876424	0.12214	0.959162	Glycoside hydrolase, family 31 protein.
Os01t0268700-00	Os01g0268700	NA	NA	Inf	0.77586	Protein of unknown function DUF617, plant domain containing protein.
Os01t0268733-00	Os01g0268733	NA	NA	Inf	0.901744	Hypothetical gene.
Os01t0268800-01	Os01g0268800	-0.0285212	0.901507	-0.375168	0.291098	Ubiquitin-associated/translation elongation factor EF1B, N-terminal, eukaryote domain containing protein.
Os01t0268900-01	Os01g0268900	-0.317609	0.520374	0.0214008	0.950724	Conserved hypothetical protein.
Os01t0269000-01	Os01g0269000	-0.0366996	0.959052	0.121554	0.788762	Similar to Hydroxymethylglutaryl-CoA lyase.
Os01t0269100-01	Os01g0269100	0.0793984	0.850191	0.0259927	0.959335	Similar to Rab proteins geranylgeranyltransferase component A 2 (Rab escort protein 2) (REP-2) (Choroideraemia-like protein).
Os01t0269500-01	Os01g0269500	0.479872	0.759756	-0.0814172	0.947667	Conserved hypothetical protein.
Os01t0269550-01	Os01g0269550	0.288647	0.815595	0.921461	0.760346	Hypothetical protein.
Os01t0269800-00	Os01g0269800	1.25067	0.345192	0.0668659	0.870068	NB-ARC domain containing protein.
Os01t0269900-01	Os01g0269900	-0.261167	0.545538	-0.112175	0.79275	Key component of H2A.Z exchange complex
Os01t0269950-00	Os01g0269950	0.2389	0.936589	0.361302	0.633607	Hypothetical protein.
Os01t0270100-01	Os01g0270100	0.0139544	0.903915	0.0262154	0.906068	Similar to Cysteine protease inhibitor.
Os01t0270100-02	Os01g0270100	-0.0714688	0.947792	-0.207739	0.592785	Similar to Cysteine protease inhibitor.
Os01t0270300-01	Os01g0270300	0.27813	0.547842	0.186954	0.644649	Similar to Cationic peroxidase isozyme 40K precursor.
Os01t0270501-00	Os01g0270501	0.0833939	0.837985	0.317607	0.538002	Hypothetical protein.
Os01t0270700-00	Os01g0270700	NA	NA	NA	NA	Phosphatidylinositol 3-/4-kinase, catalytic domain containing protein.
Os01t0271000-01	Os01g0271000	0.153133	0.773633	0.0205731	0.985161	Conserved hypothetical protein.
Os01t0271200-01	Os01g0271200	-0.458326	0.368579	0.428598	0.305438	Similar to Glutamyl-tRNA synthetase.
Os01t0271400-00	Os01g0271400	-0.0438471	0.889027	-0.253611	0.475098	Peptidase S14, ClpP family protein.
Os01t0271500-01	Os01g0271500	-0.0510233	0.939684	0.0663018	0.845072	Similar to RUB-activating enzyme (Ubiquitin activating enzyme E1-like protein).
Os01t0271700-01	Os01g0271700	0.0430942	0.980806	0.407964	0.247297	Conserved hypothetical protein.
Os01t0272600-01	Os01g0272600	-0.0423117	0.998516	-0.561289	0.233558	Similar to Root determined nodulation 1.
Os01t0272650-00	Os01g0272650	-Inf	1	-1.11872	0.942169	Hypothetical protein.
Os01t0272700-00	Os01g0272700	Inf	0.900287	Inf	1	Hypothetical conserved gene.
Os01t0272800-01	Os01g0272800	0.30696	0.825009	0.381756	0.661209	Conserved hypothetical protein.
Os01t0272850-00	Os01g0272850	-1.11777	0.280369	0.155756	0.809773	Hypothetical protein.
Os01t0272901-00	Os01g0272901	NA	NA	NA	NA	Conserved hypothetical protein.
Os01t0273000-01	Os01g0273000	-0.156358	0.749317	0.210713	0.495569	Similar to 26 proteasome complex subunit DSS1 (Deleted in split hand/split foot protein 1) (Split hand/foot deleted protein 1).
Os01t0273100-01	Os01g0273100	-0.936789	0.0376342	1.36497	0.358924	Similar to Ubiquitin conjugating protein-like (Ubiquitin-conjugating enzyme) (Ubiquitinating enzyme).
Os01t0273150-00	Os01g0273150	-0.571605	0.594583	1.53412	0.115853	Hypothetical gene.
Os01t0273200-00	Os01g0273200	1.80223	0.858572	-0.242789	0.999566	Conserved hypothetical protein.
Os01t0273300-01	Os01g0273300	0.0920716	0.783552	0.0478006	0.935402	BSD domain containing protein.
Os01t0273500-01	Os01g0273500	0.197373	0.69429	-0.24742	0.494754	Heat shock protein DnaJ, N-terminal domain containing protein.
Os01t0273800-01	Os01g0273800	-0.513666	0.318052	-0.319049	0.599503	FAD-dependent pyridine nucleotide-disulphide oxidoreductase domain containing protein.
Os01t0273850-00	Os01g0273850	1.95329	0.320569	-0.0698572	1	Hypothetical gene.
Os01t0273900-00	Os01g0273900	NA	NA	Inf	1	Conserved hypothetical protein.
Os01t0274100-00	Os01g0274100	1.60972	0.640743	2.26447	0.146121	Similar to disulfide oxidoreductase/ monooxygenase/ oxidoreductase.
Os01t0274201-00	Os01g0274201	NA	NA	NA	NA	Hypothetical gene.
Os01t0274300-01	Os01g0274300	NA	NA	NA	NA	Hypothetical protein.
Os01t0274500-00	Os01g0274500	NA	NA	NA	NA	Similar to Expansin-A11.
Os01t0274601-01	Os01g0274601	0.0167416	0.977187	0.421559	0.741031	Hypothetical gene.
Os01t0274800-01	Os01g0274800	0.606032	0.69521	3.03448	0.284998	R2R3-type MYB transcription factor, Sugar partitioning into anther
Os01t0274901-01	Os01g0274901	NA	NA	-0.292967	0.998219	Hypothetical conserved gene.
Os01t0275200-00	Os01g0275200	NA	NA	-Inf	0.97432	Similar to Protein argonaute 15.
Os01t0275300-01	Os01g0275300	-0.0505018	0.850133	-0.0482189	0.918565	Conserved hypothetical protein.
Os01t0275500-00	Os01g0275500	NA	NA	NA	NA	Similar to Protein argonaute 15.
Os01t0275600-01	Os01g0275600	-0.430116	0.270602	0.252547	0.426558	Similar to Argonaute 4 protein.
Os01t0275600-02	Os01g0275600	-0.362302	0.560186	-0.0526488	0.968185	Similar to Argonaute 4 protein.
Os01t0275800-01	Os01g0275800	0.174165	0.93985	-0.365702	0.723157	Hypothetical gene.
Os01t0275900-00	Os01g0275900	0.0361623	0.959219	-0.141411	0.743228	Hypothetical conserved gene.
Os01t0275950-00	Os01g0275950	-0.0370373	1	0.845214	0.402807	Hypothetical conserved gene.
Os01t0276000-01	Os01g0276000	-0.419296	0.430351	0.377804	0.49495	Similar to 60S ribosomal protein L30.
Os01t0276100-01	Os01g0276100	-0.0869988	0.871466	0.101919	0.7713	Similar to 3-isopropylmalate dehydrogenase, chloroplast precursor (EC 1.1.1.85) (Beta-IPM dehydrogenase) (IMDH) (3-IPM-DH).
Os01t0276200-00	Os01g0276200	-0.364419	0.536731	0.640229	0.48546	Similar to Mitochondrial import receptor subunit TOM40.
Os01t0276300-01	Os01g0276300	-Inf	0.936239	Inf	0.657853	Similar to Group 3 late embryogenesis abundant protein (Fragment).
Os01t0276400-01	Os01g0276400	-0.0444854	0.909755	0.137469	0.835008	Similar to presenilin.
Os01t0276500-01	Os01g0276500	-0.0936521	0.752049	0.296484	0.501572	Similar to Histidine biosynthesis bifunctional protein hisIE, chloroplast precursor [Includes: Phosphoribosyl-AMP cyclohydrolase (EC 3.5.4.19) (PRA-CH); Phosphoribosyl-ATP pyrophosphatase (EC 3.6.1.31) (PRA-PH)].
Os01t0276600-01	Os01g0276600	-0.0763726	0.85543	0.145984	0.610154	Zinc finger, RING/FYVE/PHD-type domain containing protein.
Os01t0276700-01	Os01g0276700	-0.206365	0.687268	0.0200422	0.989686	Similar to Pyruvate kinase, cytosolic isozyme (EC 2.7.1.40) (PK).
Os01t0276700-03	Os01g0276700	-0.32531	0.575806	-0.0986886	0.800642	Similar to Pyruvate kinase, cytosolic isozyme (EC 2.7.1.40) (PK).
Os01t0276700-04	Os01g0276700	-0.199046	0.738287	0.126252	0.789983	Similar to Pyruvate kinase, cytosolic isozyme (EC 2.7.1.40) (PK).
Os01t0276800-01	Os01g0276800	-0.203199	0.675865	0.146074	0.728524	Glucosidase II &beta; subunit, Potential switch between programmed cell death and autophagy
Os01t0276800-02	Os01g0276800	-0.0937459	0.948208	0.713966	0.279476	Glucosidase II &beta; subunit, Potential switch between programmed cell death and autophagy
Os01t0276800-03	Os01g0276800	-0.0493085	0.924386	0.397598	0.597546	Glucosidase II &beta; subunit, Potential switch between programmed cell death and autophagy
Os01t0276800-04	Os01g0276800	-0.341416	0.624949	-0.113998	0.699968	Glucosidase II &beta; subunit, Potential switch between programmed cell death and autophagy
Os01t0276800-05	Os01g0276800	-0.214235	0.801791	-0.136728	0.664135	Glucosidase II &beta; subunit, Potential switch between programmed cell death and autophagy
Os01t0276900-01	Os01g0276900	-0.272062	0.77987	-0.202161	0.691336	Conserved hypothetical protein.
Os01t0277100-01	Os01g0277100	-2.10466	0.757564	0.55844	0.898465	Hypothetical protein.
Os01t0277500-01	Os01g0277500	0.229499	0.730597	-0.18521	0.59202	Dof (DNA binding with one finger) transcription factor, C2-C2 zinc finger transcription factor, Regulation of flowering time
Os01t0277600-00	Os01g0277600	0.00138959	0.88962	-0.289031	0.405154	Similar to aminophospholipid ATPase.
Os01t0277700-01	Os01g0277700	-0.355753	0.54563	-0.102304	0.780567	Similar to Glycosyl hydrolases family 17 protein.
Os01t0278000-00	Os01g0278000	-0.892114	0.13387	-0.40763	0.757754	VQ domain containing protein.
Os01t0278050-00	Os01g0278050	NA	NA	NA	NA	Hypothetical conserved gene.
Os01t0278100-01	Os01g0278100	-0.717675	0.840779	-0.531131	0.810798	Conserved hypothetical protein.
Os01t0278200-01	Os01g0278200	0.107019	0.847394	0.0867115	0.806858	Similar to Ran-binding protein 17.
Os01t0278600-01	Os01g0278600	-0.414084	0.504696	-0.0426511	0.907403	PDZ/DHR/GLGF domain containing protein.
Os01t0278900-01	Os01g0278900	-0.0559429	0.857629	-0.206032	0.710649	Similar to 50S ribosomal protein L40.
Os01t0278950-00	Os01g0278950	-0.21507	0.653453	0.498838	0.204964	Similar to predicted protein.
Os01t0278975-00	Os01g0278975	-0.134132	0.890726	0.72105	0.227387	Hypothetical protein.
Os01t0279000-01	Os01g0279000	-0.0414921	0.966787	0.120363	0.903123	Zinc finger, DHHC-type domain containing protein.
Os01t0279100-01	Os01g0279100	-0.0524609	0.955254	-0.12814	0.66199	Subunit of magnesium-protoporphyrin IX monomethyl ester cyclase (EC:1.14.13.81), Core component of FLU-YGL8-LCAA-POR complex, Chlorophyll biosynthesis, Chloroplast development
Os01t0279100-02	Os01g0279100	-0.151182	0.936184	-0.566687	0.0731107	Subunit of magnesium-protoporphyrin IX monomethyl ester cyclase (EC:1.14.13.81), Core component of FLU-YGL8-LCAA-POR complex, Chlorophyll biosynthesis, Chloroplast development
Os01t0279200-01	Os01g0279200	-0.859234	0.429746	0.526334	0.44678	Similar to COP9 signalosome complex subunit 2.
Os01t0279200-02	Os01g0279200	-0.0239056	0.975439	-0.0398096	0.928504	Similar to COP9 signalosome complex subunit 2.
Os01t0279200-03	Os01g0279200	0.108796	0.84838	-0.30196	0.475159	Similar to COP9 signalosome complex subunit 2.
Os01t0279300-01	Os01g0279300	-0.131907	0.845098	0.0281375	0.988464	Similar to Calmodulin 1 (Fragment).
Os01t0279400-01	Os01g0279400	-0.800785	0.362973	0.548671	0.506621	Major facilitator superfamily antiporter.
Os01t0279500-01	Os01g0279500	-3.28122	0.456387	0.501504	0.970206	Hypothetical gene.
Os01t0279700-01	Os01g0279700	0.0631867	0.943114	0.0236548	0.984781	Major facilitator superfamily protein.
Os01t0279800-01	Os01g0279800	-0.178861	0.731174	0.032723	0.896341	Similar to LRR protein.
Os01t0279800-02	Os01g0279800	-0.016827	1	-0.12697	0.869496	Similar to LRR protein.
Os01t0279900-01	Os01g0279900	-0.411301	0.33535	-0.0250406	0.933778	TGA transcription factor, bZIP transcription factor, Defense response
Os01t0280000-01	Os01g0280000	0.0436725	0.964533	-0.10433	0.775277	Similar to Histone mRNA exonuclease 1.
Os01t0280000-02	Os01g0280000	-0.188244	0.629043	-0.0653511	0.875533	Similar to Histone mRNA exonuclease 1.
Os01t0280200-01	Os01g0280200	0.0321523	0.970369	0.116357	0.881752	IQ motif, EF-hand binding site domain containing protein.
Os01t0280400-00	Os01g0280400	-0.236907	0.745447	1.36101	0.0449091	DNA-binding protein.
Os01t0280500-01	Os01g0280500	-3.54602	0.503945	-2.9262	0.202108	Similar to Eukaryotic translation initiation factor 6 (eIF-6) (B4 integrin interactor) (CAB) (p27(BBP)) (B(2)GCN homolog).
Os01t0280600-01	Os01g0280600	NA	NA	-Inf	0.974309	Conserved hypothetical protein.
Os01t0281000-01	Os01g0281000	0.0245184	0.958103	-0.241423	0.463001	Cyclin-like F-box domain containing protein.
Os01t0281050-00	Os01g0281050	-0.418354	0.768482	0.910317	0.483203	Hypothetical protein.
Os01t0281100-01	Os01g0281100	-0.295873	0.954778	-0.551964	0.608385	Conserved hypothetical protein.
Os01t0281200-01	Os01g0281200	-0.360258	0.857745	0.446655	0.81422	Similar to Type B-like cyclin (Fragment).
Os01t0281250-00	Os01g0281250	NA	NA	NA	NA	Hypothetical protein.
Os01t0281301-00	Os01g0281301	NA	NA	NA	NA	Protein of unknown function DUF1645 domain containing protein.
Os01t0281400-00	Os01g0281400	0.0115268	0.939154	0.0275848	0.988563	Coatomer, beta subunit domain containing protein.
Os01t0281600-01	Os01g0281600	0.118798	0.896221	-0.106593	0.822334	Cupredoxin domain containing protein.
Os01t0282251-01	Os01g0282251	0.22956	0.772125	0.35388	0.612127	Similar to CAA30375.1 protein.
Os01t0282800-02	Os01g0282800	-0.0389951	0.989749	0.230423	0.475282	Similar to Tubulin beta-5 chain (Beta-5 tubulin).
Os01t0282866-00	Os01g0282866	-0.199851	0.806636	0.645285	0.0474275	Hypothetical protein.
Os01t0283000-01	Os01g0283000	-0.427278	0.516918	-0.192736	0.638477	Conserved hypothetical protein.
Os01t0283100-01	Os01g0283100	-0.225519	0.602684	0.116846	0.714489	Similar to Ferripyochelin-binding protein-like.
Os01t0283300-01	Os01g0283300	0.330001	0.751936	0.360912	0.354233	Conserved hypothetical protein.
Os01t0283400-01	Os01g0283400	0.365717	1	0.367571	1	Conserved hypothetical protein.
Os01t0283500-01	Os01g0283500	1.88965	0.461542	0.508639	0.822384	Similar to predicted protein.
Os01t0283500-02	Os01g0283500	0.108014	0.763218	0.0403781	0.897596	Similar to predicted protein.
Os01t0283600-00	Os01g0283600	0.36886	0.852467	-1.29233	0.440512	Similar to Cinnamoyl CoA reductase.
Os01t0283700-01	Os01g0283700	-1.58489	0.681487	-1.68413	0.322824	Similar to Cinnamoyl-CoA reductase (EC 1.2.1.44).
Os01t0284300-00	Os01g0284300	NA	NA	NA	NA	Protein kinase, catalytic domain domain containing protein.
Os01t0284500-01	Os01g0284500	0.0897715	0.72782	-0.285709	0.467269	Similar to Nectarin 1 precursor (EC 1.15.1.1) (Superoxide dismutase [Mn]).
Os01t0284700-01	Os01g0284700	-0.166498	0.712339	-0.234936	0.631354	Similar to Peptidyl-prolyl cis-trans isomerase.
Os01t0284900-01	Os01g0284900	0.371196	0.629531	-0.412212	0.469104	Conserved hypothetical protein.
Os01t0285200-01	Os01g0285200	-0.905491	0.644747	-0.539548	0.74593	Conserved hypothetical protein.
Os01t0285300-01	Os01g0285300	0.127877	0.975291	0.108133	0.727784	Myb transcription factor domain containing protein.
Os01t0286000-01	Os01g0286000	0.231218	0.714761	-0.553318	0.133104	Snf7 family protein.
Os01t0286100-01	Os01g0286100	0.113603	0.940706	0.135052	0.726175	Phytochrome-interacting factor-like protein, Basic helix-loop-helix factor, Repression of seedling growth in the dark
Os01t0286200-01	Os01g0286200	-0.118954	0.84849	0.74544	0.091644	Hypothetical protein.
Os01t0286500-00	Os01g0286500	-0.291706	0.90739	0.00364202	1	Conserved hypothetical protein.
Os01t0286550-00	Os01g0286550	-1.08513	0.60913	1.0628	0.702935	Hypothetical gene.
Os01t0286600-01	Os01g0286600	-0.0969862	0.795331	-0.192943	0.562762	Similar to Plastidal protoporphyrinogen oxidase.
Os01t0286900-01	Os01g0286900	0.728881	0.467335	0.211939	0.608952	Similar to Auxin-responsive protein IAA31 (Indoleacetic acid-induced protein 31).
Os01t0287400-01	Os01g0287400	-2.24991	0.448098	-0.209926	0.947581	Similar to Hydrophobic protein LTI6A (Low temperature-induced protein 6A).
Os01t0287600-01	Os01g0287600	0.334245	0.733161	-0.915452	0.1835	Similar to Chitinase 10.
Os01t0287700-01	Os01g0287700	0.548333	0.427954	-0.419802	0.490497	Hypothetical conserved gene.
Os01t0287900-00	Os01g0287900	NA	NA	NA	NA	Hypothetical protein.
Os01t0288200-01	Os01g0288200	-0.855213	0.30696	0.153999	0.854514	Conserved hypothetical protein.
Os01t0288700-01	Os01g0288700	NA	NA	NA	NA	Hypothetical gene.
Os01t0288800-01	Os01g0288800	NA	NA	NA	NA	Conserved hypothetical protein.
Os01t0289100-00	Os01g0289100	NA	NA	NA	NA	Conserved hypothetical protein.
Os01t0289600-00	Os01g0289600	0.242595	0.767709	0.146754	0.759332	Similar to WRKY transcription factor 28.
Os01t0289732-01	Os01g0289732	0.357181	0.712428	-0.216357	0.7282	Similar to WRKY transcription factor 6-like (WRKY transcription factor 9).
Os01t0289900-00	Os01g0289900	-0.482343	0.818964	0.299944	0.764428	Transferase domain containing protein.
Os01t0289950-01	Os01g0289950	1.04978	0.417555	0.436655	0.644775	Conserved hypothetical protein.
Os01t0290000-01	Os01g0290000	-0.0364281	0.845348	0.10888	0.733271	Similar to Cyprosin precursor (EC 3.4.23.-) (Fragment).
Os01t0290000-04	Os01g0290000	0.233366	0.833633	-0.0189045	0.982611	Similar to Cyprosin precursor (EC 3.4.23.-) (Fragment).
Os01t0290100-01	Os01g0290100	-0.096572	0.828129	-0.0989756	0.785937	Pyridoxal phosphate-dependent transferase, major region, subdomain 1 domain containing protein.
Os01t0290600-00	Os01g0290600	-0.462325	0.456799	0.513219	0.1799	Similar to isopenicillin N epimerase.
Os01t0290700-01	Os01g0290700	0.528902	0.221158	-0.504454	0.138598	Similar to CjMDR1.
Os01t0290800-01	Os01g0290800	0.0177521	0.973853	0.267098	0.616697	Hypothetical protein.
Os01t0291500-01	Os01g0291500	0.528885	0.258055	0.105482	0.714038	Transferase family protein.
Os01t0291733-00	Os01g0291733	0.21103	0.934103	0.514229	0.155098	Hypothetical protein.
Os01t0292200-01	Os01g0292200	0.191765	0.543277	-0.171274	0.783271	Serine/threonine protein kinase domain containing protein.
Os01t0292200-02	Os01g0292200	0.21196	0.59527	-0.354653	0.588537	Serine/threonine protein kinase domain containing protein.
Os01t0292200-03	Os01g0292200	0.0141335	0.912747	-0.349721	0.653969	Serine/threonine protein kinase domain containing protein.
Os01t0292700-00	Os01g0292700	0.327735	0.898096	-0.683316	0.615439	Intermediate filament, Cytoskeleton protein, Tolerance to salinity and heat stress
Os01t0292900-01	Os01g0292900	0.158838	0.745029	-0.114561	0.754463	Similar to Squamosa-promoter binding-like protein 2.
Os01t0293000-01	Os01g0293000	-0.195722	1	0.401216	1	S-adenosyl-l-methionine synthetase, Histone H3K4me3 and DNA methylation, Regulation of gene expression related to flowering
Os01t0293100-01	Os01g0293100	0.104998	1	Inf	1	bHLH transcription factor, Control of anther cell differentiation, Pollen development
Os01t0293200-01	Os01g0293200	-0.787107	0.316451	0.208088	0.911001	Similar to predicted protein.
Os01t0293501-00	Os01g0293501	NA	NA	NA	NA	Hypothetical protein.
Os01t0293800-00	Os01g0293800	NA	NA	-0.721755	0.957536	Hypothetical protein.
Os01t0293900-00	Os01g0293900	NA	NA	0.0497025	0.974611	Similar to peroxidase 1.
Os01t0294500-00	Os01g0294500	2.42693	0.786337	-0.749555	0.902085	Similar to Class III peroxidase 9.
Os01t0294700-01	Os01g0294700	0.446414	0.24082	-0.154625	0.68448	Haem peroxidase, plant/fungal/bacterial family protein.
Os01t0295600-01	Os01g0295600	NA	NA	0.980551	0.93966	Hypothetical conserved gene.
Os01t0295700-01	Os01g0295700	-0.217678	0.48046	-0.413989	0.331692	Similar to Protein phosphatase-2C.
Os01t0295900-01	Os01g0295900	0.110334	0.892974	-0.302587	0.481565	Similar to cDNA clone:J023064I01, full insert sequence.
Os01t0296000-01	Os01g0296000	-0.298516	0.737771	0.899047	0.381399	Protein kinase, core domain containing protein.
Os01t0296100-01	Os01g0296100	-0.0507098	0.864806	-0.0584368	0.843037	Similar to Shaggy-related protein kinase alpha (EC 2.7.1.-) (ASK-alpha).
Os01t0296100-02	Os01g0296100	0.0273511	0.975117	0.0904363	0.809387	Similar to Shaggy-related protein kinase alpha (EC 2.7.1.-) (ASK-alpha).
Os01t0296166-00	Os01g0296166	0.150366	0.757724	0.168554	0.71805	Hypothetical protein.
Os01t0296200-00	Os01g0296200	0.114772	0.804539	-0.022573	0.992677	Similar to polygalacturonase.
Os01t0296450-00	Os01g0296450	0.166502	0.826096	0.195836	0.709363	Hypothetical protein.
Os01t0296700-01	Os01g0296700	0.119348	0.767527	-0.0708469	0.797517	Glycoside hydrolase, family 3, N-terminal domain containing protein.
Os01t0296900-01	Os01g0296900	NA	NA	NA	NA	Hypothetical conserved gene.
Os01t0297200-01	Os01g0297200	-0.220954	0.979481	-0.156338	1	ATPase, AAA-type, core domain containing protein.
Os01t0297700-01	Os01g0297700	NA	NA	NA	NA	Protein of unknown function DUF6, transmembrane domain containing protein.
Os01t0297950-00	Os01g0297950	NA	NA	NA	NA	Hypothetical protein.
Os01t0298301-01	Os01g0298301	-0.339422	0.928293	0.244383	0.660625	Hypothetical conserved gene.
Os01t0298400-01	Os01g0298400	-0.740562	0.790255	-1.08336	0.755196	Myb transcription factor domain containing protein.
Os01t0298500-00	Os01g0298500	-0.476133	0.651771	-0.0399115	0.982009	Conserved hypothetical protein.
Os01t0299100-00	Os01g0299100	0.335028	0.919084	1.55168	0.616753	Conserved hypothetical protein.
Os01t0299150-00	Os01g0299150	NA	NA	Inf	0.901744	Pentatricopeptide repeat domain containing protein.
Os01t0299200-00	Os01g0299200	-0.296821	1	2.55168	0.47793	Pentatricopeptide repeat domain containing protein.
Os01t0299300-00	Os01g0299300	0.579475	0.452531	-0.0946986	0.853944	Hypothetical conserved gene.
Os01t0299400-01	Os01g0299400	-0.830694	0.162982	0.471501	0.342789	Sterile alpha motif homology domain containing protein.
Os01t0299500-01	Os01g0299500	0.158828	0.577846	-0.273756	0.443245	Conserved hypothetical protein.
Os01t0299700-01	Os01g0299700	NA	NA	NA	NA	3'-5' exonuclease domain containing protein.
Os01t0299801-00	Os01g0299801	NA	NA	NA	NA	Conserved hypothetical protein.
Os01t0300000-01	Os01g0300000	-Inf	0.219647	-1.19427	0.504722	3'-5' exonuclease domain containing protein.
Os01t0300200-01	Os01g0300200	-0.0590014	0.961148	-0.181446	0.560918	Similar to ATP-citrate lyase subunit B.
Os01t0300200-03	Os01g0300200	-0.113356	0.862966	-0.189753	0.552526	Similar to ATP-citrate lyase subunit B.
Os01t0300400-01	Os01g0300400	0.851971	0.796848	0.543269	0.756992	Hypothetical conserved gene.
Os01t0300600-01	Os01g0300600	-0.356246	0.496767	-0.0440857	0.807342	Similar to carbohydrate binding.
Os01t0300900-01	Os01g0300900	-0.339529	0.649206	0.274673	0.733773	Galactose oxidase/kelch, beta-propeller domain containing protein.
Os01t0300900-02	Os01g0300900	-0.312952	0.72188	0.198513	0.81256	Galactose oxidase/kelch, beta-propeller domain containing protein.
Os01t0301000-01	Os01g0301000	-0.979135	0.181773	-0.250133	0.714452	Pentatricopeptide repeat domain containing protein.
Os01t0301100-01	Os01g0301100	2.23966	0.717761	1.27006	0.856836	Conserved hypothetical protein.
Os01t0301300-01	Os01g0301300	-0.216606	0.970147	0.0535248	1	Hypothetical protein.
Os01t0301500-01	Os01g0301500	-0.661897	0.883073	Inf	0.66259	Pentatricopeptide repeat domain containing protein.
Os01t0301700-01	Os01g0301700	0.652644	0.427048	-0.00195158	1	Tetratricopeptide-like helical domain containing protein.
Os01t0301700-02	Os01g0301700	0.401011	0.969488	0.782608	0.831645	Tetratricopeptide-like helical domain containing protein.
Os01t0301900-00	Os01g0301900	-0.740447	0.663482	0.562849	0.375247	Protein of unknown function DUF247, plant domain containing protein.
Os01t0302000-00	Os01g0302000	0.123161	0.901208	0.481316	0.196043	Hypothetical conserved gene.
Os01t0302100-01	Os01g0302100	-0.525722	0.364312	0.04647	0.939794	Conserved hypothetical protein.
Os01t0302250-01	Os01g0302250	-0.696155	0.639649	0.153507	0.889136	Conserved hypothetical protein.
Os01t0302500-01	Os01g0302500	-Inf	0.322422	Inf	0.668532	Knotted1-type homeobox protein OSH6.
Os01t0302800-01	Os01g0302800	0.0448898	0.967189	-0.102911	0.921948	Conserved hypothetical protein.
Os01t0302900-01	Os01g0302900	-0.409834	0.935331	-0.611316	0.848302	Conserved hypothetical protein.
Os01t0303000-02	Os01g0303000	0.0949992	0.947426	-0.112558	0.845971	Similar to CP12 (Fragment).
Os01t0303100-01	Os01g0303100	0.0259065	0.917091	-0.0370925	1	Similar to Chitinase precursor (EC 3.2.1.17).
Os01t0303200-01	Os01g0303200	0.1786	0.656726	-0.0992072	0.746014	Conserved hypothetical protein.
Os01t0303300-01	Os01g0303300	Inf	0.704649	-0.399827	1	Similar to Stress-inducible membrane pore protein.
Os01t0303401-00	Os01g0303401	Inf	0.918236	Inf	1	Hypothetical gene.
Os01t0303600-01	Os01g0303600	0.282637	0.522557	-0.237349	0.579684	Zinc finger, RING/FYVE/PHD-type domain containing protein.
Os01t0303800-01	Os01g0303800	0.952977	0.0280354	0.913373	0.388123	UspA domain containing protein.
Os01t0304000-01	Os01g0304000	-0.367013	0.558873	0.327523	0.471133	Similar to Ribosomal protein L29.
Os01t0304100-00	Os01g0304100	2.99695	0.309614	-1.11715	0.266808	Similar to Cation chloride cotransporter.
Os01t0304200-00	Os01g0304200	1.36803	0.85693	0.454581	0.943518	Similar to Transcription factor PCF7.
Os01t0304300-01	Os01g0304300	-0.073589	0.924905	0.0101508	0.990345	Similar to predicted protein.
Os01t0304400-00	Os01g0304400	0.11256	1	-0.601156	0.604311	Conserved hypothetical protein.
Os01t0304500-00	Os01g0304500	-1.64206	0.755242	0.0977337	1	Hypothetical conserved gene.
Os01t0305200-01	Os01g0305200	0.351604	0.4275	-0.158919	0.835631	Lg106-like family protein.
Os01t0305900-01	Os01g0305900	0.257515	0.558101	0.0653835	0.925286	Similar to R2R3 Myb transcription factor MYB-IF35.
Os01t0306100-01	Os01g0306100	-0.241809	0.781482	1.66183	0.515312	Plant specific eukaryotic initiation factor 4B family protein.
Os01t0306200-01	Os01g0306200	NA	NA	NA	NA	Protein of unknown function DUF3511 domain containing protein.
Os01t0306400-01	Os01g0306400	Inf	0.918236	Inf	1	Hypothetical conserved gene.
Os01t0306800-01	Os01g0306800	-0.0792479	0.755432	-0.484433	0.266558	Conserved hypothetical protein.
Os01t0306800-02	Os01g0306800	-0.171736	0.640055	-0.388684	0.288132	Conserved hypothetical protein.
Os01t0306900-01	Os01g0306900	-0.121029	0.791516	-0.242466	0.517505	Protein of unknown function DUF789 family protein.
Os01t0307500-01	Os01g0307500	-1.54651	0.664589	-0.00495169	0.977727	Na<sup>+</sup> transporter, A member of HKT (high-affinity K<sup>+</sup> transporter)-type transporters, Regulation of K<sup>+</sup>/Na<sup>+</sup> homeostasis, Salt tolerance
Os01t0307562-00	Os01g0307562	1.08535	0.761581	0.568865	0.651717	Similar to JD1.
Os01t0307624-01	Os01g0307624	-0.0357562	0.997355	-1.2452	0.0422717	Conserved hypothetical protein.
Os01t0307686-00	Os01g0307686	-1.10442	0.939408	0.892104	0.702777	Similar to embryonic abundant protein-like.
Os01t0307750-00	Os01g0307750	NA	NA	NA	NA	Hypothetical gene.
Os01t0308200-01	Os01g0308200	Inf	0.314521	-1.4707	0.942441	Hypothetical protein.
Os01t0308300-00	Os01g0308300	0.104998	1	-Inf	0.610396	NB-ARC domain containing protein.
Os01t0308600-00	Os01g0308600	0.256502	0.688964	-0.317468	0.406262	Conserved hypothetical protein.
Os01t0308700-00	Os01g0308700	2.0299	0.735814	0.150444	1	Similar to H0315A08.1 protein.
Os01t0309100-01	Os01g0309100	0.0618619	0.774473	0.127142	0.816275	Similar to anther-specific protein SF18.
Os01t0309451-01	Os01g0309451	Inf	0.996087	-0.604411	1	Hypothetical gene.
Os01t0309800-01	Os01g0309800	1.14723	0.197282	-0.265585	0.812329	Similar to Hydrogenase expression/formation protein hypB.
Os01t0309900-01	Os01g0309900	0.140829	0.73542	-0.207022	0.541079	Lipase, class 3 family protein.
Os01t0309966-00	Os01g0309966	-0.0294526	0.988447	0.489941	0.759474	Hypothetical protein.
Os01t0310032-00	Os01g0310032	-0.895002	1	1.73062	0.837231	Similar to Cold-regulated protein.
Os01t0310100-01	Os01g0310100	-0.101101	0.830891	-0.159389	0.656218	Similar to PLDP1 (PHOSPHOLIPASE D P1); phospholipase D.
Os01t0310500-01	Os01g0310500	0.149807	0.748257	0.0157453	0.947463	Protein kinase, catalytic domain domain containing protein.
Os01t0310500-02	Os01g0310500	-0.00191977	0.940398	-0.116336	0.779769	Protein kinase, catalytic domain domain containing protein.
Os01t0310800-01	Os01g0310800	-0.0116212	0.943384	-0.0509032	0.815358	Similar to Pto kinase interactor 1.
Os01t0311100-00	Os01g0311100	0.145837	0.994476	0.00202866	1	Similar to RING-H2 finger protein ATL2L.
Os01t0311300-01	Os01g0311300	-0.204688	0.604289	-0.172906	0.854443	Similar to Sorbitol transporter.
Os01t0311400-00	Os01g0311400	0.613122	0.526005	-0.284163	0.844933	Zinc finger, RING/FYVE/PHD-type domain containing protein.
Os01t0311500-01	Os01g0311500	-0.263517	0.631712	0.350503	0.712394	Similar to PHS1 (PROPYZAMIDE-HYPERSENSITIVE 1); phosphoprotein phosphatase/ protein tyrosine/serine/threonine phosphatase.
Os01t0311500-02	Os01g0311500	-0.445651	0.507459	0.00594342	0.962468	Similar to PHS1 (PROPYZAMIDE-HYPERSENSITIVE 1); phosphoprotein phosphatase/ protein tyrosine/serine/threonine phosphatase.
Os01t0311600-01	Os01g0311600	0.0204889	0.899276	0.174668	0.703042	Sulfotransferase family protein.
Os01t0311700-01	Os01g0311700	NA	NA	-0.645235	0.944106	Pectinesterase inhibitor domain containing protein.
Os01t0311800-01	Os01g0311800	0.641923	0.420644	-0.202471	0.761829	Similar to Pectin methylesterase 8 (Fragment).
Os01t0311800-02	Os01g0311800	1.62605	0.630795	1.69686	0.447887	Similar to Pectin methylesterase 8 (Fragment).
Os01t0312500-01	Os01g0312500	-0.0410104	0.949236	-0.24723	0.486877	Similar to Pectinesterase.
Os01t0312600-00	Os01g0312600	0.0312629	0.982213	0.0781916	0.753984	Hypothetical protein.
Os01t0312800-01	Os01g0312800	-0.42697	0.467778	0.9961	0.254315	Similar to CEL4=CELLULASE 4 (Fragment).
Os01t0313050-00	Os01g0313050	-0.337393	0.77951	1.07123	0.187954	Hypothetical protein.
Os01t0313300-01	Os01g0313300	0.0301823	0.935358	0.375288	0.763182	Similar to EREBP-3 protein (Fragment).
Os01t0313600-01	Os01g0313600	NA	NA	NA	NA	Conserved hypothetical protein.
Os01t0314000-01	Os01g0314000	-0.0570349	1	-0.43401	0.693078	Protein of unknown function DUF3615 domain containing protein.
Os01t0314000-02	Os01g0314000	1.18722	0.396123	-3.47094	0.0242797	Protein of unknown function DUF3615 domain containing protein.
Os01t0314000-03	Os01g0314000	-0.726945	0.670349	-2.10682	0.106144	Protein of unknown function DUF3615 domain containing protein.
Os01t0314100-01	Os01g0314100	0.379596	0.351934	-0.0927984	0.746788	Catalytic domain of components of various dehydrogenase complexes containing protein.
Os01t0314300-01	Os01g0314300	-0.0636881	0.96065	0.0380729	0.924093	Uncharacterized domain 2 containing protein.
Os01t0314600-00	Os01g0314600	NA	NA	NA	NA	Similar to Cytochrome c oxidoreductase.
Os01t0314800-01	Os01g0314800	-0.990442	0.600549	-0.914222	0.0942827	Late embryogenesis abundant protein 3 family protein.
Os01t0315600-01	Os01g0315600	0.282711	0.889457	1.30189	0.0298756	Similar to Monoglyceride lipase.
Os01t0315700-01	Os01g0315700	-0.0951986	0.94949	-0.434023	0.347671	Similar to Monoglyceride lipase.
Os01t0315800-01	Os01g0315800	0.281448	0.492646	-0.139646	0.676366	UDP-glucuronic acid decarboxylase (EC 4.1.1.35).
Os01t0315800-02	Os01g0315800	0.355959	0.389907	-0.343162	0.319086	UDP-glucuronic acid decarboxylase (EC 4.1.1.35).
Os01t0315850-00	Os01g0315850	0.18042	0.785026	0.314971	0.364458	Hypothetical protein.
Os01t0316001-01	Os01g0316001	NA	NA	NA	NA	Hypothetical conserved gene.
Os01t0316100-00	Os01g0316100	0.229304	1	0.443598	0.759737	FAD dependent oxidoreductase family protein.
Os01t0316500-01	Os01g0316500	0.0186145	0.930999	0.226531	0.555753	Conserved hypothetical protein.
Os01t0316600-01	Os01g0316600	0.318625	0.717635	-0.818578	0.397255	Similar to pre-mRNA-splicing factor SF2.
Os01t0316800-01	Os01g0316800	0.145613	0.640638	0.122066	0.71418	Similar to Deleted in split hand/splt foot protein (Fragment).
Os01t0316900-01	Os01g0316900	0.000418044	0.984739	-0.0965341	0.782791	Conserved hypothetical protein.
Os01t0317125-00	Os01g0317125	0.0328255	0.999373	0.0911058	0.847718	Hypothetical protein.
Os01t0317500-00	Os01g0317500	2.105	0.852336	-Inf	0.783454	Similar to esterase/lipase/thioesterase family protein.
Os01t0317800-01	Os01g0317800	-0.358017	0.421123	0.0224614	0.8869	Alpha/beta hydrolase family protein.
Os01t0318000-00	Os01g0318000	NA	NA	Inf	1	Similar to esterase/lipase/thioesterase family protein.
Os01t0318202-01	Os01g0318202	0.803316	0.0473319	0.212262	0.751821	Hypothetical gene.
Os01t0318400-00	Os01g0318400	1.04563	0.0165027	0.0113009	0.957928	Conserved hypothetical protein.
Os01t0318600-00	Os01g0318600	-0.208002	0.725246	0.269253	0.641918	Hypothetical protein.
Os01t0318700-01	Os01g0318700	-0.532171	0.478379	-0.043439	0.988079	Similar to ABC1 protein (Fragment).
Os01t0319000-01	Os01g0319000	0.445542	0.402297	-0.47417	0.178049	Similar to Pectin acetylesterase (Fragment).
Os01t0319066-00	Os01g0319066	0.0703844	0.951084	-0.0450601	0.957435	Hypothetical protein.
Os01t0319200-00	Os01g0319200	Inf	0.83417	-Inf	0.633141	Hypothetical conserved gene.
Os01t0319400-01	Os01g0319400	Inf	0.673116	NA	NA	Protein of unknown function DUF247, plant domain containing protein.
Os01t0320400-01	Os01g0320400	NA	NA	NA	NA	Conserved hypothetical protein.
Os01t0320700-01	Os01g0320700	-0.138883	0.751846	-0.0993965	0.941265	Hypothetical protein.
Os01t0321300-00	Os01g0321300	-0.153697	0.798725	-0.0768738	0.749295	Similar to Protein translocase subunit secA.
Os01t0321500-00	Os01g0321500	NA	NA	NA	NA	Hypothetical protein.
Os01t0321700-01	Os01g0321700	0.00868997	0.967742	0.190758	0.615599	Similar to predicted protein.
Os01t0321700-02	Os01g0321700	-0.0805979	0.95835	0.072641	0.92251	Similar to predicted protein.
Os01t0321800-01	Os01g0321800	-0.32149	0.512565	0.0778882	0.832707	Gas vesicle protein GvpC repeat containing protein.
Os01t0321900-00	Os01g0321900	-0.912135	0.662878	-1.06027	0.887444	Hypothetical conserved gene.
Os01t0322300-00	Os01g0322300	NA	NA	NA	NA	Similar to soluble inorganic pyrophosphatase.
Os01t0322800-01	Os01g0322800	-0.460302	0.320035	0.215266	0.581439	WD40 repeat-like domain containing protein.
Os01t0323000-01	Os01g0323000	0.0298307	0.87725	-0.204442	0.51915	Similar to Ser Thr specific protein kinase-like protein.
Os01t0323000-02	Os01g0323000	0.245081	0.509888	-0.281349	0.413054	Similar to Ser Thr specific protein kinase-like protein.
Os01t0323100-01	Os01g0323100	0.461018	0.518303	-0.516574	0.272409	Similar to Pto kinase interactor 1.
Os01t0323300-00	Os01g0323300	-0.147143	0.74745	0.10705	0.850394	RNA-binding, CRM domain domain containing protein.
Os01t0323500-01	Os01g0323500	0.229506	0.881429	-0.189378	0.666846	Conserved hypothetical protein.
Os01t0323600-01	Os01g0323600	0.076036	0.851009	-0.0309426	0.922514	Similar to S-adenosylmethionine synthase 2.
Os01t0323775-00	Os01g0323775	0.0786558	0.844301	-0.0555916	0.863394	Hypothetical protein.
Os01t0323950-00	Os01g0323950	NA	NA	NA	NA	Similar to Glycine-rich protein 2b.
Os01t0324400-01	Os01g0324400	0.0434096	1	0.578728	0.596769	Hypothetical conserved gene.
Os01t0324400-02	Os01g0324400	-0.150312	0.780326	-0.0918941	0.874867	Hypothetical conserved gene.
Os01t0324400-03	Os01g0324400	-0.246339	0.7164	-0.244983	0.560534	Hypothetical conserved gene.
Os01t0326000-01	Os01g0326000	-0.545524	0.248313	0.467352	0.211973	Similar to Peroxidase (Fragment).
Os01t0326000-02	Os01g0326000	-0.538294	0.329711	0.133278	0.79305	Similar to Peroxidase (Fragment).
Os01t0326100-01	Os01g0326100	0.95068	0.918613	-1.60441	0.943042	Similar to Peroxidase component PR-2 and/or 4 (Fragment).
Os01t0326300-01	Os01g0326300	1.00055	0.0601937	-0.955827	0.409941	Haem peroxidase, plant/fungal/bacterial family protein.
Os01t0327000-01	Os01g0327000	-0.407635	0.645269	0.482924	0.413982	Similar to Class III peroxidase 14.
Os01t0327100-01	Os01g0327100	0.531522	0.288127	0.382166	0.299466	Haem peroxidase family protein.
Os01t0327100-02	Os01g0327100	0.431432	0.420186	0.517179	0.233674	Haem peroxidase family protein.
Os01t0327250-00	Os01g0327250	0.409855	0.63634	0.969839	0.0567718	Hypothetical protein.
Os01t0327400-01	Os01g0327400	0.355049	0.358412	-0.140313	0.831539	Similar to Peroxidase (Fragment).
Os01t0327500-01	Os01g0327500	-2.07046	0.0229194	1.83221	0.309611	Conserved hypothetical protein.
Os01t0327600-01	Os01g0327600	-0.137242	0.822975	0.039259	0.939787	Conserved hypothetical protein.
Os01t0327600-02	Os01g0327600	-0.0233656	0.942862	-0.0458622	0.921167	Conserved hypothetical protein.
Os01t0327900-00	Os01g0327900	0.225581	0.701886	0.709794	0.188114	Hypothetical conserved gene.
Os01t0328300-01	Os01g0328300	-0.267612	0.651489	-0.193017	0.644644	Similar to cDNA clone:J033084P10, full insert sequence.
Os01t0328300-02	Os01g0328300	0.273125	0.868788	0.11502	0.887419	Similar to cDNA clone:J033084P10, full insert sequence.
Os01t0328400-01	Os01g0328400	-0.464396	0.397978	0.255649	0.63223	Ubiquitin.
Os01t0328500-01	Os01g0328500	-0.205797	0.691289	0.0287607	0.944057	Bucentaur or craniofacial development family protein.
Os01t0328600-01	Os01g0328600	0.415	0.363971	-0.274873	0.439034	Similar to cyclase/dehydrase.
Os01t0328700-01	Os01g0328700	0.0155502	0.959986	0.205979	0.513958	FAD-dependent pyridine nucleotide-disulphide oxidoreductase domain containing protein.
Os01t0328900-01	Os01g0328900	-0.102424	0.859109	0.115612	0.844748	Glycosyl transferase, family 31 domain containing protein.
Os01t0329000-01	Os01g0329000	-0.105454	0.953793	0.178487	0.660481	Phospholipid/glycerol acyltransferase domain containing protein.
Os01t0329075-00	Os01g0329075	-0.834688	0.644628	0.0109336	0.960658	Hypothetical protein.
Os01t0329300-01	Os01g0329300	-2.96625	0.195333	-Inf	0.783454	Pectin lyase fold domain containing protein.
Os01t0329350-00	Os01g0329350	-1.73068	0.938988	NA	NA	Hypothetical protein.
Os01t0329400-01	Os01g0329400	-0.162845	0.781115	-0.330854	0.413928	Mitochondrial substrate carrier family protein.
Os01t0329400-02	Os01g0329400	-0.18101	0.824606	-0.206671	0.620908	Mitochondrial substrate carrier family protein.
Os01t0329800-01	Os01g0329800	-0.192112	0.720646	0.150295	0.806783	YT521-B-like protein family protein.
Os01t0329800-02	Os01g0329800	0.194848	0.853187	0.280354	0.653282	YT521-B-like protein family protein.
Os01t0329900-01	Os01g0329900	0.0873333	0.717437	-0.353328	0.372238	Similar to Lipase homolog (Fragment).
Os01t0329900-02	Os01g0329900	-0.0224903	1	0.920288	0.0956866	Similar to Lipase homolog (Fragment).
Os01t0330100-01	Os01g0330100	0.154781	0.732634	-0.0435893	0.853751	Similar to Alpha-L-fucosidase 2.
Os01t0330200-00	Os01g0330200	Inf	0.652226	-0.802354	0.918214	Peptidase C1A, papain family protein.
Os01t0330650-01	Os01g0330650	-2.27676	0.669062	0.466239	1	Hypothetical gene.
Os01t0331100-01	Os01g0331100	0.0750054	0.959779	0.596319	0.350799	Similar to Alpha-L-fucosidase 2.
Os01t0331900-01	Os01g0331900	0.18245	0.676701	-0.087412	0.821407	Protein of unknown function DUF846, eukaryotic family protein.
Os01t0332100-01	Os01g0332100	-0.881537	0.0929519	-0.616236	0.098718	Similar to Neutral invertase-like protein (Fragment).
Os01t0332100-02	Os01g0332100	-0.877847	0.173807	-0.670344	0.0751841	Similar to Neutral invertase-like protein (Fragment).
Os01t0332150-00	Os01g0332150	-0.296259	0.87542	0.215282	0.855865	Hypothetical protein.
Os01t0332200-01	Os01g0332200	NA	NA	1.62482	0.441224	GA 2-oxidase2, GA metabolism
Os01t0332500-01	Os01g0332500	0.253211	0.853817	1.04099	0.362389	Similar to Serine carboxypeptidase II-like protein.
Os01t0332700-00	Os01g0332700	-Inf	1	Inf	1	Similar to predicted protein.
Os01t0332800-01	Os01g0332800	0.117644	0.954735	-0.168288	0.795237	Similar to Serine carboxypeptidase II-like protein.
Os01t0332800-02	Os01g0332800	-0.293783	0.704418	-0.355629	0.453092	Similar to Serine carboxypeptidase II-like protein.
Os01t0332900-01	Os01g0332900	-0.213254	0.605596	-0.151562	0.642356	Similar to immediate-early protein RSP40.
Os01t0333600-00	Os01g0333600	-Inf	0.27865	-1.63069	0.254157	Protein of unknown function DUF594 domain containing protein.
Os01t0335600-01	Os01g0335600	-Inf	0.785704	1.88128	0.847661	Conserved hypothetical protein.
Os01t0335700-01	Os01g0335700	-0.231802	0.828709	0.0762432	0.916634	NB-ARC domain containing protein.
Os01t0336300-00	Os01g0336300	0.413049	0.973165	0.552846	0.820899	Hypothetical conserved gene.
Os01t0337100-00	Os01g0337100	-Inf	1	-Inf	0.97432	Similar to Sesquiterpene synthase.
Os01t0337160-00	Os01g0337160	-0.0187624	0.876754	-0.321258	0.650139	Conserved hypothetical protein.
Os01t0337180-01	Os01g0337180	0.239008	0.966557	-0.941724	0.338634	Hypothetical gene.
Os01t0337500-00	Os01g0337500	1.18606	0.251971	-1.01502	0.613319	Similar to H+-pyrophosphatase (Fragment).
Os01t0337600-01	Os01g0337600	0.460392	0.801836	0.652432	0.528454	Similar to predicted protein.
Os01t0337600-02	Os01g0337600	0.00746971	0.988199	-0.202904	0.495536	Similar to predicted protein.
Os01t0337700-01	Os01g0337700	0.679307	0.861548	0.455382	0.81683	Conserved hypothetical protein.
Os01t0337900-01	Os01g0337900	-0.276974	0.491047	0.213157	0.52886	Similar to Dihydrolipoamide dehydrogenase.
Os01t0338000-01	Os01g0338000	-0.144722	0.83289	0.0556802	0.856572	Similar to GTP-binding protein SAR1A.
Os01t0338100-00	Os01g0338100	0.140148	0.940722	0.287766	0.659712	Similar to Transcription initiation factor IID, 18kD subunit family protein.
Os01t0338150-01	Os01g0338150	-0.428334	0.429463	0.288616	0.483309	Hypothetical gene.
Os01t0338200-01	Os01g0338200	0.0545252	0.88149	0.119466	0.740386	Mov34/MPN/PAD-1 family protein.
Os01t0338401-01	Os01g0338401	Inf	0.83417	NA	NA	Hypothetical gene.
Os01t0338600-01	Os01g0338600	0.150433	0.760902	-0.243234	0.458612	Similar to cysteine sulfinate desulfinase/cysteine desulfurase and related enzymes.
Os01t0339400-00	Os01g0339400	NA	NA	-1.08346	0.920502	Conserved hypothetical protein.
Os01t0339500-01	Os01g0339500	0.112986	0.92447	-0.342315	0.484542	Similar to No apical meristem protein.
Os01t0339600-01	Os01g0339600	-1.00944	0.490755	0.0628896	0.87955	Proteasome assembly chaperone 3 domain containing protein.
Os01t0339851-01	Os01g0339851	NA	NA	-0.148767	1	Conserved hypothetical protein.
Os01t0339900-01	Os01g0339900	-0.400852	0.488496	0.118693	0.83754	Thioredoxin domain 2 containing protein.
Os01t0340100-00	Os01g0340100	-Inf	1	NA	NA	Transcription factor, MADS-box domain containing protein.
Os01t0340400-00	Os01g0340400	NA	NA	NA	NA	Transcription factor, MADS-box domain containing protein.
Os01t0340600-00	Os01g0340600	-1.47996	0.946222	0.258751	0.997952	Conserved hypothetical protein.
Os01t0341000-00	Os01g0341000	0.594657	0.543602	-0.0508577	0.940501	Conserved hypothetical protein.
Os01t0341200-01	Os01g0341200	-0.518238	0.641849	0.764512	0.215842	Tubulin, conserved site domain containing protein.
Os01t0341300-01	Os01g0341300	-0.162883	0.967399	-0.937206	0.614669	Conserved hypothetical protein.
Os01t0341750-00	Os01g0341750	1.1734	0.815164	0.466239	1	Hypothetical protein.
Os01t0342500-00	Os01g0342500	1.56162	0.453068	-0.217868	0.899683	Hypothetical conserved gene.
Os01t0342750-01	Os01g0342750	-0.269561	0.947915	0.39295	0.877306	Hypothetical conserved gene.
Os01t0342800-01	Os01g0342800	0.39416	0.629418	-0.00617455	1	Similar to UPF0631 protein.
Os01t0342900-01	Os01g0342900	1.60643	0.175291	0.650662	0.440053	Similar to Adenosine monophosphate binding protein 1 AMPBP1.
Os01t0343001-00	Os01g0343001	1.28672	0.317012	0.744215	0.610642	Hypothetical gene.
Os01t0343100-01	Os01g0343100	NA	NA	-Inf	0.974309	Protein of unknown function DUF594 family protein.
Os01t0343200-01	Os01g0343200	0.050457	0.999443	-0.139002	0.76236	Similar to Importin alpha-1b subunit.
Os01t0343200-02	Os01g0343200	-0.106019	0.90713	-0.289115	0.557991	Similar to Importin alpha-1b subunit.
Os01t0343300-01	Os01g0343300	0.463684	0.280325	-0.415782	0.216706	Zinc finger, NHR/GATA-type domain containing protein.
Os01t0343350-00	Os01g0343350	-0.00882087	1	-0.0635625	0.98604	Hypothetical protein.
Os01t0343400-00	Os01g0343400	-0.417824	0.87499	-0.648595	0.719147	Conserved hypothetical protein.
Os01t0343500-01	Os01g0343500	-0.125308	0.77936	-0.1002	0.843326	Similar to TPR repeat.
Os01t0343780-00	Os01g0343780	0.0980479	1	1.04046	0.557594	Hypothetical gene.
Os01t0344620-01	Os01g0344620	0.786071	0.86175	2.2032	0.796134	Hypothetical gene.
Os01t0346250-00	Os01g0346250	0.911518	0.0999415	0.622734	0.11455	Conserved hypothetical protein.
Os01t0346400-01	Os01g0346400	0.165676	0.897611	0.226055	0.833744	Conserved hypothetical protein.
Os01t0346600-01	Os01g0346600	0.415137	0.705629	0.319922	0.681225	Conserved hypothetical protein.
Os01t0346700-01	Os01g0346700	-0.11611	0.915885	-0.0529418	0.941513	Conserved hypothetical protein.
Os01t0347000-01	Os01g0347000	-1.14545	0.437338	0.611743	0.738978	Similar to PROPYZAMIDE-HTPERSENSITIVE 1.
Os01t0347100-01	Os01g0347100	0.145643	0.758591	0.326586	0.462091	Protein of unknown function DUF1399 family protein.
Os01t0347200-01	Os01g0347200	0.914902	0.52411	0.049856	0.990324	Conserved hypothetical protein.
Os01t0347300-01	Os01g0347300	NA	NA	Inf	1	Conserved hypothetical protein.
Os01t0347500-00	Os01g0347500	NA	NA	Inf	1	Similar to Papain-like cysteine proteinase (Fragment).
Os01t0347600-01	Os01g0347600	-0.256422	1	NA	NA	Ervatamin B (EC 3.4.22.-) (ERV-B).
Os01t0348600-01	Os01g0348600	0.105484	0.79337	0.0666499	0.812926	Similar to MFP2 (Fatty acid multifunctional protein) (AtMFP2).
Os01t0348600-02	Os01g0348600	0.0224933	0.951442	-0.113434	0.816681	Similar to MFP2 (Fatty acid multifunctional protein) (AtMFP2).
Os01t0348600-03	Os01g0348600	0.0826036	0.829069	-0.361241	0.319655	Similar to MFP2 (Fatty acid multifunctional protein) (AtMFP2).
Os01t0348700-01	Os01g0348700	-0.165224	0.643149	0.238137	0.639536	Similar to 60S ribosomal protein L23a (L25).
Os01t0348800-01	Os01g0348800	0.20323	1	NA	NA	Similar to Salt-stress induced protein (Salt protein).
Os01t0348900-01	Os01g0348900	0.659118	0.479904	0.649348	0.0525322	Jacalin-related mannose-binding lectin, Salinity tolerance, Resistance to M. oryzae
Os01t0349000-01	Os01g0349000	0.23365	0.777967	0.0954959	0.876284	Conserved hypothetical protein.
Os01t0349400-01	Os01g0349400	0.452359	0.279582	-0.298113	0.388524	Similar to Serine/threonine protein phosphatase PP1 (EC 3.1.3.16) (Fragment).
Os01t0349600-01	Os01g0349600	-0.253569	0.477182	-0.209313	0.557253	Hypothetical protein.
Os01t0349800-01	Os01g0349800	-0.206664	1	0.421204	0.692524	Similar to Cytochrome P450.
Os01t0350000-01	Os01g0350000	1.96154	0.580628	0.461986	0.725308	Transferase family protein.
Os01t0350100-00	Os01g0350100	-Inf	0.785704	-0.552402	0.977475	Hypothetical protein.
Os01t0350300-00	Os01g0350300	NA	NA	NA	NA	Disease resistance protein domain containing protein.
Os01t0350500-01	Os01g0350500	NA	NA	NA	NA	Similar to H0124B04.7 protein.
Os01t0350900-01	Os01g0350900	-0.251249	0.608129	0.0248109	0.920177	Similar to VIP2 protein.
Os01t0350900-02	Os01g0350900	-0.23698	0.656949	0.00138514	0.979927	Similar to VIP2 protein.
Os01t0351100-00	Os01g0351100	-0.979433	0.252997	-0.177593	0.797063	Similar to Poly.
Os01t0351200-00	Os01g0351200	-1.10201	0.101944	0.511931	0.455959	Similar to Poly.
Os01t0351300-01	Os01g0351300	0.195024	0.785681	0.121179	0.724948	Exocyst complex subunit Sec15-like family protein.
Os01t0351500-00	Os01g0351500	NA	NA	NA	NA	Plant disease resistance response protein domain containing protein.
Os01t0351800-01	Os01g0351800	-0.493909	0.383101	0.457077	0.394022	2OG-Fe(II) oxygenase domain containing protein.
Os01t0352100-01	Os01g0352100	0.458422	0.390145	0.317258	0.443617	2OG-Fe(II) oxygenase domain containing protein.
Os01t0352200-00	Os01g0352200	NA	NA	1.31794	0.693682	Hypothetical protein.
Os01t0353400-00	Os01g0353400	NA	NA	NA	NA	Similar to Glutathione S-transferase GST 8 (EC 2.5.1.18).
Os01t0353501-00	Os01g0353501	NA	NA	NA	NA	Hypothetical protein.
Os01t0353600-00	Os01g0353600	0.480303	1	NA	NA	Similar to AP-3 complex subunit sigma-2.
Os01t0353633-00	Os01g0353633	NA	NA	NA	NA	Similar to OSIGBa0157K09-H0214G12.6 protein.
Os01t0353900-01	Os01g0353900	-0.357664	0.542544	0.05247	0.834077	Similar to cDNA clone:J023055K12, full insert sequence.
Os01t0353900-02	Os01g0353900	-0.269413	0.7808	-0.294904	0.7051	Similar to cDNA clone:J023055K12, full insert sequence.
Os01t0354175-00	Os01g0354175	-Inf	0.936239	NA	NA	Hypothetical protein.
Os01t0354200-01	Os01g0354200	0.0516878	0.931859	-0.118822	0.805143	Similar to Sterol C-14 reductase.
Os01t0354450-00	Os01g0354450	2.0032	0.562809	0.318852	1	Similar to ATP binding protein.
Os01t0354700-00	Os01g0354700	0.0601899	0.927762	0.606686	0.652774	Pre-mRNA cleavage complex II Clp1 domain containing protein.
Os01t0355100-01	Os01g0355100	0.308049	0.760135	-0.653937	0.511543	Pentatricopeptide repeat domain containing protein.
Os01t0355175-00	Os01g0355175	0.119416	0.984242	0.491123	0.707264	Hypothetical protein.
Os01t0355250-00	Os01g0355250	NA	NA	NA	NA	Similar to Salt stress-induced protein.
Os01t0355400-01	Os01g0355400	NA	NA	NA	NA	Similar to BPM3; protein binding.
Os01t0355500-01	Os01g0355500	0.156055	0.919598	0.566259	0.498548	Hypothetical conserved gene.
Os01t0355500-02	Os01g0355500	-0.158677	0.773233	-0.181618	0.621533	Hypothetical conserved gene.
Os01t0355600-01	Os01g0355600	0.0744625	0.803448	0.0571466	0.968217	Galactose-binding like domain containing protein.
Os01t0355700-00	Os01g0355700	NA	NA	NA	NA	NB-ARC domain containing protein.
Os01t0355800-00	Os01g0355800	NA	NA	2.6224	0.240732	Similar to Esterase PIR7A.
Os01t0355900-01	Os01g0355900	0.247121	0.64036	-0.0610524	0.866975	Peptidase C48, SUMO/Sentrin/Ubl1 family protein.
Os01t0356400-01	Os01g0356400	-0.00167818	0.988122	0.0193341	0.986131	Similar to multidrug resistance protein ABC transporter family.
Os01t0356500-01	Os01g0356500	-0.762361	0.18836	-0.435297	0.348286	Thiamin pyrophosphokinase, eukaryotic domain containing protein.
Os01t0356800-00	Os01g0356800	NA	NA	NA	NA	Domain of unknown function DUF3406, chloroplast translocase domain containing protein.
Os01t0356900-01	Os01g0356900	NA	NA	-0.712965	0.857198	Similar to Extensin-like protein.
Os01t0356951-01	Os01g0356951	NA	NA	-Inf	0.974309	Putative long noncoding RNA, Regulation of panicle architecture
Os01t0357100-01	Os01g0357100	-0.275276	0.470592	0.390793	0.70843	Ferredoxin-nitrite reductase, Nitrate reduction (assimilation), Determination of regeneration ability
Os01t0357100-02	Os01g0357100	-0.109154	0.782929	0.301975	0.77754	Ferredoxin-nitrite reductase, Nitrate reduction (assimilation), Determination of regeneration ability
Os01t0357150-00	Os01g0357150	-0.163523	0.681968	0.469801	0.681688	Hypothetical protein.
Os01t0357200-01	Os01g0357200	-0.0234656	0.989308	-0.596372	0.0855962	Sterol-binding domain containing protein.
Os01t0357400-01	Os01g0357400	NA	NA	NA	NA	Similar to Alpha-amylase.
Os01t0357500-00	Os01g0357500	-Inf	1	NA	NA	Similar to Ferredoxin-nitrite reductase.
Os01t0357800-01	Os01g0357800	0.0649637	0.94603	-0.0877041	0.79249	Pentatricopeptide repeat domain containing protein.
Os01t0357900-01	Os01g0357900	0.403	0.431156	-0.128245	0.735554	Similar to RALF.
Os01t0358100-01	Os01g0358100	0.388564	0.493609	-0.389249	0.376746	Rapid ALkalinization Factor family protein.
Os01t0358300-01	Os01g0358300	-0.178618	0.695073	-0.22784	0.506375	Tetratricopeptide-like helical domain containing protein.
Os01t0358400-01	Os01g0358400	-0.282803	0.418108	0.312119	0.674854	Similar to 40S ribosomal protein S4.
Os01t0358551-00	Os01g0358551	-0.315362	0.456967	0.310319	0.566536	Conserved hypothetical protein.
Os01t0358700-01	Os01g0358700	1.26701	0.641475	0.832786	0.974914	Similar to Powdery mildew resistance protein PM3b.
Os01t0358800-00	Os01g0358800	NA	NA	NA	NA	Similar to N-acetyltransferase.
Os01t0358900-00	Os01g0358900	NA	NA	NA	NA	Similar to GDHB glutamate dehydrogenase.
Os01t0359400-01	Os01g0359400	-0.0871282	0.916462	0.848539	0.306183	NB-ARC domain containing protein.
Os01t0359600-00	Os01g0359600	-0.361917	0.632635	0.608358	0.371094	Disease resistance protein domain containing protein.
Os01t0359800-00	Os01g0359800	-1.04518	0.379831	0.469819	0.595747	Similar to NB-ARC domain containing protein.
Os01t0360100-01	Os01g0360100	0.824015	0.574383	0.497026	0.670662	Similar to Powdery mildew resistance protein pm3f (Fragment).
Os01t0360150-01	Os01g0360150	1.23215	0.718922	-0.233976	1	Hypothetical protein.
Os01t0360200-01	Os01g0360200	0.0144457	0.995467	-0.028874	0.89178	Similar to Respiratory burst oxidase homolog.
Os01t0360333-00	Os01g0360333	0.0788241	0.958546	-0.0253369	0.928998	Hypothetical protein.
Os01t0360600-01	Os01g0360600	-0.017706	0.987992	-0.182373	0.558485	Dephospho-CoA kinase family protein.
Os01t0361000-01	Os01g0361000	-0.414098	0.51309	0.507978	0.247887	Conserved hypothetical protein.
Os01t0361000-02	Os01g0361000	0.0235601	0.998683	-0.15622	0.638153	Conserved hypothetical protein.
Os01t0361500-01	Os01g0361500	0.282129	0.568723	-0.197381	0.58106	Phospholipid/glycerol acyltransferase domain containing protein.
Os01t0361700-01	Os01g0361700	-0.0413429	1	0.0977337	1	Conserved hypothetical protein.
Os01t0361800-01	Os01g0361800	0.286478	0.944495	0.0767088	1	Hypothetical conserved gene.
Os01t0361800-02	Os01g0361800	0.185907	0.837774	-0.158695	0.900353	Hypothetical conserved gene.
Os01t0362000-01	Os01g0362000	0.0919295	0.863202	-0.204702	0.574024	Conserved hypothetical protein.
Os01t0362100-01	Os01g0362100	-0.0215573	0.971413	-0.0326026	0.908234	Esterase/lipase/thioesterase domain containing protein.
Os01t0362400-01	Os01g0362400	-0.0273802	0.958656	-0.326631	0.479589	Conserved hypothetical protein.
Os01t0362533-01	Os01g0362533	0.214766	0.92951	0.765068	0.212557	Conserved hypothetical protein.
Os01t0362800-01	Os01g0362800	0.229393	0.852735	0.546209	0.541218	Conserved hypothetical protein.
Os01t0363000-01	Os01g0363000	NA	NA	NA	NA	Hypothetical protein.
Os01t0363300-01	Os01g0363300	-0.178904	0.683277	0.12223	0.667413	Uncharacterised protein family UPF0497, trans-membrane plant subgroup domain containing protein.
Os01t0363500-01	Os01g0363500	0.0356438	0.877125	0.129755	0.779754	Similar to predicted protein.
Os01t0363500-02	Os01g0363500	-0.0644797	0.980104	-0.323675	0.442081	Similar to predicted protein.
Os01t0363500-03	Os01g0363500	0.180417	0.753252	0.0818296	0.843974	Similar to predicted protein.
Os01t0363600-01	Os01g0363600	-0.382552	0.798979	-0.643999	0.362202	Similar to hydroxyethylthiazole kinase family protein.
Os01t0363900-01	Os01g0363900	-0.187047	0.714691	0.15817	0.750183	Ortholog of Arabidopsis HASTY (HST) and human exportin-5 (XPO5), Xpo1 domain protein, Regulation of miRNA accumulation and crown root development
Os01t0363950-00	Os01g0363950	NA	NA	NA	NA	Hypothetical gene.
Os01t0364000-01	Os01g0364000	0.26313	0.773413	-0.169892	0.82801	Hypothetical gene.
Os01t0364100-00	Os01g0364100	-0.144338	0.948729	2.70978	0.0895928	Similar to OSIGBa0145M07.8 protein.
Os01t0364400-00	Os01g0364400	1.67244	0.749057	0.338328	0.95992	Protein kinase, catalytic domain domain containing protein.
Os01t0364450-00	Os01g0364450	NA	NA	NA	NA	Hypothetical gene.
Os01t0364800-00	Os01g0364800	-0.0516551	0.955206	-0.605962	0.474402	Protein kinase, catalytic domain domain containing protein.
Os01t0364900-01	Os01g0364900	0.379983	0.748408	-0.00435595	1	Conserved hypothetical protein.
Os01t0365000-00	Os01g0365000	1.105	0.921621	-0.84664	0.757718	Protein kinase, catalytic domain domain containing protein.
Os01t0365300-01	Os01g0365300	NA	NA	NA	NA	Hypothetical conserved gene.
Os01t0366100-01	Os01g0366100	0.1605	0.871974	0.77828	0.17976	Similar to cDNA clone:J023120H23, full insert sequence.
Os01t0366300-01	Os01g0366300	2.59125	0.420266	-0.952304	0.616186	Similar to Receptor protein kinase.
Os01t0366400-00	Os01g0366400	1.32854	0.819688	1.55168	0.821209	Hypothetical protein.
Os01t0366501-01	Os01g0366501	NA	NA	NA	NA	Hypothetical gene.
Os01t0367100-01	Os01g0367100	0.290778	0.542304	-0.0984289	0.76585	Chloroplast-localized UDP-glucose epimerase (UGE), Galactolipid biosynthesis for chloroplast membranes, Photosynthetic capability and carbon assimilate homeostasis
Os01t0367100-03	Os01g0367100	0.464658	0.339451	-0.546063	0.147833	Chloroplast-localized UDP-glucose epimerase (UGE), Galactolipid biosynthesis for chloroplast membranes, Photosynthetic capability and carbon assimilate homeostasis
Os01t0367300-01	Os01g0367300	-0.154004	0.715815	-0.108818	0.741847	Nucleotide-binding, alpha-beta plait domain containing protein.
Os01t0367300-02	Os01g0367300	-0.0859946	0.848792	-0.245462	0.474872	Nucleotide-binding, alpha-beta plait domain containing protein.
Os01t0367400-01	Os01g0367400	0.226747	0.653094	-0.0255004	0.968835	Conserved hypothetical protein.
Os01t0367400-02	Os01g0367400	-0.0227706	0.870463	0.12634	0.747452	Conserved hypothetical protein.
Os01t0367500-00	Os01g0367500	NA	NA	NA	NA	Hypothetical conserved gene.
Os01t0367700-01	Os01g0367700	0.0929101	0.822501	-0.14264	0.62338	Similar to Cyclin-dependent protein kinase-like protein.
Os01t0367900-01	Os01g0367900	-0.580397	0.155585	0.203317	0.531691	Similar to Possible global transcription activator SNF2L1 (SWI/SNF related matrix associated actin dependent regulator of chromatin subfamily A member 1).
Os01t0368000-00	Os01g0368000	-0.257941	0.658565	-0.06838	0.912421	Similar to cDNA clone:J023132I08, full insert sequence.
Os01t0368500-00	Os01g0368500	-Inf	0.828802	3.76979	0.158501	Protein of unknown function DUF679 domain containing protein.
Os01t0368600-00	Os01g0368600	NA	NA	NA	NA	Conserved hypothetical protein.
Os01t0368700-01	Os01g0368700	-0.635266	0.620762	-0.548086	0.517708	Protein of unknown function DUF679 domain containing protein.
Os01t0368900-01	Os01g0368900	0.570935	0.596044	1.73158	0.377003	Similar to Glutaredoxin-C1.
Os01t0369000-01	Os01g0369000	0.02384	0.940179	-0.264149	0.385608	Component of cullin-RING E3 ubiquitin ligase (CRL) complex, Salt/drought stress response
Os01t0369200-01	Os01g0369200	-Inf	0.5064	0.0152105	1	Component of cullin-RING E3 ubiquitin ligase (CRL) complex, Salt/drought stress response, Cold stress response
Os01t0369300-01	Os01g0369300	NA	NA	NA	NA	Potassium uptake protein, kup domain containing protein.
Os01t0369300-02	Os01g0369300	-Inf	0.66916	Inf	0.886334	Potassium uptake protein, kup domain containing protein.
Os01t0369366-00	Os01g0369366	NA	NA	Inf	0.651928	Hypothetical protein.
Os01t0369500-01	Os01g0369500	NA	NA	-1.39983	0.943367	C2 calcium-dependent membrane targeting domain containing protein.
Os01t0369600-01	Os01g0369600	-0.0466064	0.884271	-0.173084	0.69156	Conserved hypothetical protein.
Os01t0369700-01	Os01g0369700	-0.355638	0.857814	-0.139369	0.883872	Similar to Glutathione S-transferase GST 8 (EC 2.5.1.18).
Os01t0369800-00	Os01g0369800	-0.808916	0.494999	-0.306279	0.736231	Hypothetical protein.
Os01t0369900-01	Os01g0369900	0.91745	0.403666	-0.259796	0.766888	Similar to 12-oxo-phytodienoic acid reductase6.
Os01t0369950-00	Os01g0369950	1.1673	0.655184	0.119837	0.890379	Hypothetical gene.
Os01t0370000-01	Os01g0370000	1.74601	0.57085	1.27509	0.541068	NADH:flavin oxidoreductase/NADH oxidase, N-terminal domain containing protein.
Os01t0370200-00	Os01g0370200	-0.0241247	0.936221	0.982546	0.303953	Similar to Glutathione-S-transferase 19E50.
Os01t0370400-00	Os01g0370400	-0.290919	0.843117	0.801591	0.480909	Hypothetical protein.
Os01t0370600-00	Os01g0370600	NA	NA	NA	NA	Similar to Glutathione transferase.
Os01t0370900-00	Os01g0370900	-1.99339	0.836767	-0.390379	0.942538	Similar to Glutathione transferase.
Os01t0371200-01	Os01g0371200	0.498396	0.25339	-0.00656669	1	Similar to Glutathione-S-transferase 19E50.
Os01t0371300-00	Os01g0371300	0.257467	0.781322	0.179614	0.708973	Hypothetical protein.
Os01t0371400-00	Os01g0371400	Inf	0.661203	-Inf	0.794294	Similar to Glutathione s-transferase gstf2.
Os01t0371500-01	Os01g0371500	0.763035	0.869498	1.18086	0.437671	Similar to Glutathione-S-transferase 19E50.
Os01t0372100-01	Os01g0372100	-0.115756	0.904629	-0.0759833	0.952283	Hypothetical gene.
Os01t0372350-01	Os01g0372350	0.803341	0.695221	0.643772	0.48634	Conserved hypothetical protein.
Os01t0372400-01	Os01g0372400	-Inf	1	Inf	1	Glutathione S-transferase, C-terminal-like domain containing protein.
Os01t0372450-00	Os01g0372450	NA	NA	Inf	1	Hypothetical protein.
Os01t0372500-00	Os01g0372500	1.03812	0.740411	2.73933	0.382313	Similar to Leucoanthocyanidin dioxygenase (EC 1.14.11.19) (LDOX) (Leucocyanidin oxygenase) (Leucoanthocyanidin hydroxylase).
Os01t0372700-01	Os01g0372700	-0.18094	0.629877	0.0355284	0.97653	Similar to Asparaginyl-tRNA synthetase, cytoplasmic 1 (EC 6.1.1.22) (Asparagine-- tRNA ligase 1) (AsnRS 1).
Os01t0372866-00	Os01g0372866	-0.926627	0.335758	1.12071	0.105847	Hypothetical gene.
Os01t0373200-00	Os01g0373200	NA	NA	NA	NA	Hypothetical conserved gene.
Os01t0373400-01	Os01g0373400	-0.664041	0.445455	-0.0220909	0.898658	Homeodomain-like containing protein.
Os01t0373500-01	Os01g0373500	-1.50641	0.69695	3.10339	0.273523	Protein of unknown function DUF594 domain containing protein.
Os01t0373700-01	Os01g0373700	0.68996	0.941097	-Inf	0.97432	Conserved hypothetical protein.
Os01t0374000-01	Os01g0374000	-Inf	0.936239	Inf	0.893875	Similar to Glutathione S-transferase I (EC 2.5.1.18) (GST-I) (GST-29) (GST class- phi).
Os01t0374200-00	Os01g0374200	-1.57307	0.843262	1.41092	0.451544	Pentatricopeptide repeat domain containing protein.
Os01t0374501-01	Os01g0374501	NA	NA	NA	NA	Similar to mTERF family protein.
Os01t0374600-00	Os01g0374600	0.106748	0.73204	-0.1717	0.950143	Similar to Laccase-21.
Os01t0374900-01	Os01g0374900	-0.170161	0.816813	-0.34454	0.344125	Zinc finger, RING/FYVE/PHD-type domain containing protein.
Os01t0375000-01	Os01g0375000	-0.727981	0.0762411	0.368122	0.328142	GTP1/OBG domain containing protein.
Os01t0375100-01	Os01g0375100	-0.191982	0.687996	0.32565	0.440224	Similar to DnAJ-like protein slr0093.
Os01t0375200-01	Os01g0375200	-0.140736	0.788448	0.0738179	0.876811	Similar to shikimate biosynthesis protein aroDE.
Os01t0375200-03	Os01g0375200	0.0888696	0.846973	0.275624	0.490801	Similar to shikimate biosynthesis protein aroDE.
Os01t0375500-00	Os01g0375500	-0.31004	1	0.196402	1	Similar to Shikimate biosynthesis protein aroDE.
Os01t0376600-00	Os01g0376600	-2.01737	0.764764	-1.32331	0.941803	Hypothetical conserved gene.
Os01t0376700-01	Os01g0376700	0.432146	0.497263	-0.441151	0.350667	Similar to Sucrose-phosphatase (EC 3.1.3.24).
Os01t0377000-01	Os01g0377000	-0.285271	0.752812	-0.81392	0.899125	Cytochrome P450 family protein.
Os01t0377250-00	Os01g0377250	0.218602	0.85519	Inf	1	Similar to Cytochrome P450 CYP71K15.
Os01t0377500-01	Os01g0377500	-0.130307	0.806439	-0.169861	0.621147	Similar to Ania-6a type cyclin.
Os01t0377700-01	Os01g0377700	0.0478767	0.976516	0.760755	0.152289	Similar to NPL4 family protein.
Os01t0377700-02	Os01g0377700	0.123293	0.770477	-0.0251431	0.998978	Similar to NPL4 family protein.
Os01t0378100-01	Os01g0378100	0.445608	0.295835	-0.0651828	0.988904	Plant peroxidase domain containing protein.
Os01t0379101-01	Os01g0379101	-0.903341	0.601927	0.701164	0.612637	Conserved hypothetical protein.
Os01t0379400-01	Os01g0379400	0.0039798	0.97673	-0.281164	0.625299	Cyclin-like F-box domain containing protein.
Os01t0379400-02	Os01g0379400	-0.309963	0.905455	0.124815	0.88255	Cyclin-like F-box domain containing protein.
Os01t0379800-00	Os01g0379800	NA	NA	NA	NA	Similar to HAT family dimerisation domain containing protein.
Os01t0380800-00	Os01g0380800	NA	NA	NA	NA	F-box domain, cyclin-like domain containing protein.
Os01t0381325-00	Os01g0381325	NA	NA	NA	NA	Conserved hypothetical protein.
Os01t0382000-01	Os01g0382000	2.0313	0.532634	1.23401	0.706461	Similar to Pathogenesis-related protein PRB1-2 precursor.
Os01t0382200-01	Os01g0382200	-1.88718	0.717046	0.345224	0.867968	Transferase family protein.
Os01t0382400-01	Os01g0382400	0.283883	0.434774	0.736932	0.113369	Similar to Pathogenesis-related protein PRB1-2 precursor.
Os01t0382450-01	Os01g0382450	-0.115603	0.949959	-Inf	0.974309	Similar to Kinesin heavy chain (Fragment).
Os01t0382500-01	Os01g0382500	NA	NA	NA	NA	Conserved hypothetical protein.
Os01t0382700-01	Os01g0382700	0.222087	0.679742	-0.437298	0.319804	Similar to stress regulated protein.
Os01t0382700-02	Os01g0382700	-0.0591342	0.894145	-0.639752	0.125006	Similar to stress regulated protein.
Os01t0382900-01	Os01g0382900	-0.368904	0.793955	0.382629	0.466241	Conserved hypothetical protein.
Os01t0383001-00	Os01g0383001	NA	NA	NA	NA	Hypothetical conserved gene.
Os01t0383100-01	Os01g0383100	-Inf	1	Inf	1	Hypothetical conserved gene.
Os01t0383700-01	Os01g0383700	0.00749321	0.868775	-0.441573	0.143036	Similar to LEC14B protein.
Os01t0383900-01	Os01g0383900	0.0415418	0.969562	0.265486	0.742679	Peptidase S59, nucleoporin family protein.
Os01t0384300-00	Os01g0384300	0.428941	0.479261	0.139815	0.7281	Similar to RKF3 (RECEPTOR-LIKE KINASE IN IN FLOWERS 3); kinase.
Os01t0384450-01	Os01g0384450	0.681736	0.439027	0.292673	0.789147	Similar to H0124E07.4 protein.
Os01t0384800-01	Os01g0384800	-0.522376	0.274211	-0.31699	0.74829	Conserved hypothetical protein.
Os01t0384901-01	Os01g0384901	Inf	0.369107	-2.08346	0.58355	Hypothetical gene.
Os01t0385000-01	Os01g0385000	4.03746	0.362918	-0.520874	0.848395	Conserved hypothetical protein.
Os01t0385400-01	Os01g0385400	0.0149032	0.980069	0.171398	0.916068	C4-dicarboxylate transporter/malic acid transport protein family protein.
Os01t0385400-02	Os01g0385400	-0.728592	0.511304	0.430153	0.693026	C4-dicarboxylate transporter/malic acid transport protein family protein.
Os01t0386500-01	Os01g0386500	4.77717	0.0653332	-0.118723	1	Conserved hypothetical protein.
Os01t0386600-00	Os01g0386600	-0.881116	1	-1.89704	0.568374	TGF-beta receptor, type I/II extracellular region family protein.
Os01t0386700-01	Os01g0386700	0.0604048	0.894045	-0.164043	0.650568	Similar to BSK1 (BR-SIGNALING KINASE 1); ATP binding / binding / kinase/ protein kinase/ protein tyrosine kinase.
Os01t0387133-00	Os01g0387133	-0.286007	0.76058	-0.217928	0.767888	Hypothetical gene.
Os01t0387566-00	Os01g0387566	1.53392	0.859288	-0.364779	1	Conserved hypothetical protein.
Os01t0387865-01	Os01g0387865	0.34357	0.946308	0.13738	0.923705	Hypothetical conserved gene.
Os01t0388000-01	Os01g0388000	0.345293	0.541603	-0.307354	0.610414	Similar to Cytochrome P450 monooxygenase CYP72A5 (Fragment).
Os01t0388101-00	Os01g0388101	-0.907139	0.600761	2.13576	0.17255	Similar to Cytochrome P450 monooxygenase.
Os01t0388200-01	Os01g0388200	0.216117	0.620734	0.242916	0.56254	Conserved hypothetical protein.
Os01t0388500-00	Os01g0388500	0.121448	0.736491	-0.355558	0.339688	Similar to Fibronectin, type III-like fold.
Os01t0388700-01	Os01g0388700	1.4101	0.679307	0.128445	0.919454	Protein of unknown function DUF679 family protein.
Os01t0389200-01	Os01g0389200	0.143379	1	0.104911	0.983806	Protein of unknown function DUF679 family protein.
Os01t0389700-01	Os01g0389700	-0.0300853	0.876595	-0.355724	0.773387	Protein of unknown function DUF679 family protein.
Os01t0390300-01	Os01g0390300	0.0296932	0.909373	-0.312319	0.354812	Nucleic acid-binding, OB-fold domain containing protein.
Os01t0390400-01	Os01g0390400	-0.233204	0.668362	-0.321509	0.418908	Similar to Met-10+ like family protein.
Os01t0390400-02	Os01g0390400	0.139215	0.936179	0.119337	0.981472	Similar to Met-10+ like family protein.
Os01t0390600-01	Os01g0390600	0.273773	0.848895	0.405671	0.608803	Pentatricopeptide repeat domain containing protein.
Os01t0390900-01	Os01g0390900	0.321472	0.44667	0.0686185	0.861048	Similar to Dual-specificity protein phosphatase-like protein.
Os01t0390900-02	Os01g0390900	0.134861	0.72214	-0.439526	0.299019	Similar to Dual-specificity protein phosphatase-like protein.
Os01t0391100-01	Os01g0391100	-0.523345	0.822396	2.38195	0.182305	Hypothetical gene.
Os01t0391100-02	Os01g0391100	-0.0521123	0.977498	0.000444281	0.999981	Hypothetical gene.
Os01t0391100-03	Os01g0391100	-0.128499	0.948283	0.409871	0.554791	Hypothetical gene.
Os01t0391500-01	Os01g0391500	-0.426417	0.359043	0.0644955	0.862314	Hypothetical conserved gene.
Os01t0391600-00	Os01g0391600	0.391174	0.714192	0.581088	0.450154	Conserved hypothetical protein.
Os01t0391800-01	Os01g0391800	0.439478	0.734845	0.340425	0.650768	Conserved hypothetical protein.
Os01t0392100-01	Os01g0392100	0.11069	0.880134	-0.239394	0.634927	Conserved hypothetical protein.
Os01t0392600-01	Os01g0392600	0.857818	0.225807	0.227051	0.831386	Conserved hypothetical protein.
Os01t0392600-02	Os01g0392600	0.17604	0.941859	0.279335	0.697371	Conserved hypothetical protein.
Os01t0392800-01	Os01g0392800	0.292175	0.593253	-0.0146432	0.987364	Similar to DET1-like protein.
[truncated: 38,003 more rows]
