# Supplementary material for: Transcriptome Analysis of Early Defenses in Rice against Fusarium fujikuroi
Source: Rice (N Y). 2020 Sep 10;13:65. doi: 10.1186/s12284-020-00426-z (PMC7483690; doi:10.1186/s12284-020-00426-z)
Supplement: Supplementary file 4 — Additional file 4: Table S4. List of differentially expressed genes (DEGs) in Zerawchanica karatals (ZK) and Tainung 67 (TNG67) [file 12284_2020_426_MOESM4_ESM.xlsx]

## Sheet: Table
Additional file 4: Table S4. List of differentially expressed genes (DEGs) in Zerawchanica karatals (ZK) and Tainung 67 (TNG67)
Gene categoriesa	Transcript IDb	Gene IDb	Gene nameb	ZKc		TNG67c		Gene descriptiond
				log2FC	p value	log2FC	p value
Biotic stress	Os01t0190500-01	Os01g0190500	-	-1.6361	0.0107684	1.37017	0.442555	IQ calmodulin-binding region domain containing protein.
Biotic stress	Os02t0537400-01	Os02g0537400	-	-1.73992	0.0288894	0.932893	0.177269	Similar to Heat shock protein.
Biotic stress	Os02t0715000-01	Os02g0715000	-	1.15055	0.032145	-0.206464	0.646607	Similar to Cysteine proteinase.
Biotic stress	Os02t0756600-01	Os02g0756600	-	-2.10521	0.0165968	-0.656917	0.779373	Similar to Phi-1 protein.
Biotic stress	Os03t0221500-01	Os03g0221500	-	-1.42466	0.017803	1.27389	0.358391	Glycoside hydrolase, family 17 protein.
Biotic stress	Os03t0264800-00	Os03g0264800	-	-1.68127	0.0252321	0.488542	0.859644	Similar to ATPase, AAA family protein, expressed.
Biotic stress	Os03t0301200-01	Os03g0301200	OsBC1L1	-1.21725	0.0144248	-0.449645	0.594458	COBRA-like protein 7 precursor.
Biotic stress	Os03t0301200-02	Os03g0301200	OsBC1L1	-1.27815	0.0113853	-0.400402	0.547992	Glycosyl-phosphatidyl inositol-anchored, plant domain containing protein.
Biotic stress	Os03t0305400-01	Os03g0305400	-	1.04573	0.00788219	0.353395	0.681896	UspA domain containing protein.
Biotic stress	Os03t0625900-01	Os03g0625900	OsWD40-78	-1.16121	0.0346391	0.409054	0.591432	WD40 repeat-like domain containing protein.
Biotic stress	Os04t0659300-01	Os04g0659300	OsRMC	1.19224	0.00288501	1.47676	0.328118	Receptor-like protein, Root development, Salt stress response, Regulation of iron acquisition
Biotic stress	Os05t0512000-01	Os05g0512000	OsBRCA1	-1.51555	0.016579	0.642429	0.509365	Zinc finger, RING/FYVE/PHD-type domain containing protein.
Biotic stress	Os06t0274800-01	Os06g0274800	prx77	1.33439	0.00208375	-0.0705498	0.89871	Similar to Peroxidase 11 precursor (EC 1.11.1.7) (Atperox P11) (ATP23a/ATP23b).
Biotic stress	Os06t0304700-01	Os06g0304700	-	-2.7951	0.041959	0.138182	0.967716	Conserved hypothetical protein.
Biotic stress	Os06t0625700-01	Os06g0625700	OsCslA9	-1.05439	0.0304956	0.586928	0.593883	Glycosyl transferase, family 2 domain containing protein.
Biotic stress	Os06t0683400-02	Os06g0683400	OsCCD1	-1.22288	0.0020095	-0.455562	0.722594	Small calcium-binding protein with one EF-hand motif, Positive regulation of osmotic and salt tolerance
Biotic stress	Os07t0101000-00	Os07g0101000	OsLAC16	1.26789	0.0112034	0.0543599	0.824501	Cupredoxin domain containing protein.
Biotic stress	Os07t0408500-01	Os07g0408500	-	-1.37312	0.0108102	1.13547	0.49551	Similar to Rac GTPase activating protein 3 (Fragment).
Biotic stress	Os11t0447300-01	Os11g0447300	OsRALF1	-1.66396	0.0374834	0.398642	0.608636	GTP-binding protein, HSR1-related domain containing protein.
Biotic stress	Os01t0546500-01	Os01g0546500	-	-1.02539	0.214955	1.47801	0.033594	Pentatricopeptide repeat domain containing protein.
Biotic stress	Os01t0960200-00	Os01g0960200	-	-0.514316	0.631924	-2.12232	0.006671	Hypothetical conserved gene.
Biotic stress	Os02t0166800-01	Os02g0166800	OsG1L1	-0.490104	0.776409	2.57761	0.0444993	Protein of unknown function DUF640 domain containing protein.
Biotic stress	Os04t0340300-01	Os04g0340300	OsTPS19	0.385952	0.549319	1.533	0.000231778	Terpenoid synthase domain containing protein.
Biotic stress	Os04t0574200-01	Os04g0574200	OsFLA1	-0.33805	0.453677	1.17648	0.00374933	FAS1 domain domain containing protein.
Biotic stress	Os04t0631200-01	Os04g0631200	OsXTH3	-0.500278	0.222868	1.08006	0.0238605	Similar to cDNA clone:J033024P08, full insert sequence.
Biotic stress	Os04t0669300-01	Os04g0669300	-	0.401011	0.969488	-3.03252	0.0369517	EF hand domain containing protein.
Biotic stress	Os04t0689000-01	Os04g0689000	prx64	-0.822021	0.545733	1.40048	0.0167103	Similar to Peroxidase (EC 1.11.1.7).
Biotic stress	Os05t0563900-01	Os05g0563900	OsGRX17	0.242299	0.677993	-1.09599	0.0155508	Hypothetical gene.
Biotic stress	Os06t0567200-01	Os06g0567200	OsAAO1	-1.11917	0.105453	1.30017	0.0232037	Ascorbate oxidase, Abiotic stress response
Biotic stress	Os07t0201800-00	Os07g0201800	-	-0.181963	0.768341	1.35643	0.0456626	UDP-glucuronosyl/UDP-glucosyltransferase domain containing protein.
Biotic stress	Os09t0483200-00	Os09g0483200	-	0.166419	0.948076	2.20917	0.0361147	Similar to Ubiquitin/ribosomal fusion protein (Fragment).
Biotic stress; JA signaling pathway ;TF	Os01t0246700-01	Os01g0246700	OsWRKY1	-0.493782	0.321353	-1.07059	0.0179994	Similar to WRKY transcription factor 1.
Biotic stress; JA signaling pathway ;TF	Os02t0181300-01	Os02g0181300	OsWRKY71	-1.34135	0.0390235	-1.28963	0.0396998	WRKY transcription factor, Defense response
Biotic stress; PRR	Os03t0297800-01	Os03g0297800	-	-1.08597	0.0428696	0.910595	0.836301	Similar to Leucine Rich Repeat family protein, expressed.
Biotic stress; PRR	Os04t0576900-01	Os04g0576900	XIAO	-1.19738	0.0083208	1.27262	0.448704	Protein kinase, core domain containing protein.
Biotic stress; PRR	Os07t0628700-01	Os07g0628700	-	-1.10604	0.0483448	-0.0810048	0.762134	Similar to Receptor protein kinase.
Biotic stress; PRR	Os08t0117700-01	Os08g0117700	-	-1.23083	0.0433649	1.12179	0.32881	Serine/threonine protein kinase domain containing protein.
Biotic stress; PRR	Os08t0501700-01	Os08g0501700	OsWAK76	1.15559	0.0129991	-0.0766306	0.953055	Conserved hypothetical protein.
Biotic stress; PRR	Os06t0134700-01	Os06g0134700	-	-0.770404	0.296298	2.13364	0.0364232	Protein kinase, core domain containing protein.
Biotic stress; PRR	Os07t0550900-01	Os07g0550900	-	0.278884	0.736585	-2.22457	0.0372607	Similar to Receptor-like protein kinase 6.
Biotic stress; PRR	Os09t0110100-01	Os09g0110100	-	-0.699126	0.149867	1.2074	0.00835067	Protein kinase, core domain containing protein.
Biotic stress; PRR	Os12t0145900-01	Os12g0145900	-	-0.497514	0.410854	1.32825	0.00373043	Similar to Leucine Rich Repeat family protein, expressed.
Biotic stress; TF	Os01t0224100-01	Os01g0224100	OsERF53	-1.50231	0.0233465	1.12903	0.590162	Similar to DNA binding protein-like protein.
Biotic stress; TF	Os01t0657400-00	Os01g0657400	OsERF54	-1.76347	0.0303357	1.19568	0.485044	Similar to Ethylene-responsive transcription factor 5 (Ethylene-responsive element binding factor 5) (EREBP-5) (AtERF5).
Biotic stress; TF	Os01t0821600-01	Os01g0821600	OsWRKY21	-1.36944	0.00125563	-0.728651	0.642789	WRKY transcription factor 48-like protein (WRKY transcription factor 21).
Biotic stress; TF	Os01t0826400-01	Os01g0826400	OsWRKY24	-1.6137	0.00770055	-0.990605	0.0901646	WRKY transcription factor 24 (WRKY24).
Biotic stress; TF	Os02t0677300-02	Os02g0677300	OsERF25	-2.11571	0.032013	-0.515013	0.485612	Similar to CRT/DRE binding factor 1.
Biotic stress; TF	Os03t0315400-01	Os03g0315400	OsMYB2	-1.37316	0.00817383	-0.351181	0.690662	Similar to Typical P-type R2R3 Myb protein (Fragment).
Biotic stress; TF	Os04t0517100-01	Os04g0517100	OsMYB4	-1.07224	0.0256303	-0.96228	0.0373718	Similar to OSIGBa0145M07.4 protein.
Biotic stress; TF	Os04t0572400-00	Os04g0572400	OsERF30	-2.23046	0.00430126	-0.939988	0.509951	Similar to CRT/DRE binding factor 1.
Biotic stress; TF	Os06t0127100-01	Os06g0127100	OsERF26	-2.02456	0.0157761	-1.40851	0.266163	Dehydration-responsive element-binding protein 1C.
Biotic stress; TF	Os06t0639200-01	Os06g0639200	AP2/EREBP#059	-1.51381	0.0139031	1.0651	0.790725	Similar to Transcription factor AP2D22 (Fragment).
Biotic stress; TF	Os08t0474000-01	Os08g0474000	OsERF104	-2.86942	0.000251402	-2.5084	0.121105	Similar to AP2 domain containing protein RAP2.6 (Fragment).
Biotic stress; TF	Os09t0522100-00	Os09g0522100	OsERF133	-2.90003	2.6251e-06	-0.534559	0.607365	Similar to Dehydration-responsive element-binding protein 1H.
Biotic stress; TF	Os01t0863300-01	Os01g0863300	-	-1.63353	0.315331	-1.80074	0.00984563	Similar to MCB2 protein.
Biotic stress; TF	Os05t0442400-01	Os05g0442400	OsMYB-1	0.931839	0.560736	-2.38421	0.00563075	R-R-type MYB-like transcription factor, Response to drought stress during reproductive development
Biotic stress; TF	Os06t0649000-02	Os06g0649000	OsWRKY28	-0.806012	0.666261	-1.60548	0.0279678	PAMP (pathogen-associated molecular pattern)-responsive transrepressor, Defense response
JA signaling pathway	Os02t0214900-01	Os02g0214900	HDA703	3.01549	0.0283017	-0.332525	0.978681	Class-I type histone deacetylase, Reproductive development, Seed morphology
JA signaling pathway	Os03t0180800-01	Os03g0180800	OsJAZ9	-2.20607	0.00828241	-1.47436	0.215313	TIFY domain-containing transcriptional regulator, Salt and dehydration stress tolerance
JA signaling pathway	Os03t0181100-01	Os03g0181100	OsJAZ10	-1.59006	0.000233158	-0.652047	0.349186	Tify domain containing protein.
JA signaling pathway	Os10t0391400-01	Os10g0391400	OsJAZ13	-2.70058	0.000180197	-2.41294	0.27925	Tify domain containing protein.
PRR	Os05t0207700-01	Os05g0207700	-	-1.416	0.0392048	2.07429	0.151644	Similar to Serine/threonine-protein kinase PBS1 (EC 2.7.1.37) (AvrPphB susceptible protein 1).
TF	Os01t0129600-00	Os01g0129600	-	1.59604	0.00935226	1.85847	0.511186	Similar to LBD40 (LOB DOMAIN-CONTAINING PROTEIN 40).
TF	Os01t0318400-00	Os01g0318400	-	1.04563	0.0165027	0.0113009	0.957928	Conserved hypothetical protein.
TF	Os02t0739700-01	Os02g0739700	DEL1	-1.07597	0.037923	0.96936	0.266924	E2F Family domain containing protein.
TF	Os03t0133000-01	Os03g0133000	ONAC22	-1.74627	0.0228591	-0.0155356	0.917688	NAC transcription factor, Drought and salt stress tolerance, Modulation of ABA-mediated pathway
TF	Os03t0184500-01	Os03g0184500	-	-1.47562	0.00833255	1.45922	0.360053	Transcriptional factor B3 family protein.
TF	Os03t0437200-01	Os03g0437200	OsZFP36	-1.98598	0.00835971	-0.812466	0.518015	C2H2-type zinc finger protein, Abscisic acid-induced antioxidant defence, Water stress and oxidative stress tolerance
TF	Os07t0640000-01	Os07g0640000	OsPRMT3	-1.50255	0.0229228	0.813582	0.560635	Similar to PRMT3 (PROTEIN ARGININE METHYLTRANSFERASE 3); methyltransferase/ zinc ion binding.
TF	Os09t0455200-01	Os09g0455200	OsHsfB4c	-1.15798	0.0416653	1.37166	0.470763	Heat shock factor (HSF)-type, DNA-binding domain containing protein.
TF	Os10t0391300-00	Os10g0391300	OsC3H62	-1.90331	0.0298586	0.484163	0.791572	DNA-binding SAP domain containing protein.
TF	Os12t0484900-01	Os12g0484900	OsGRF7	-1.1907	0.0446934	0.934559	0.386445	Similar to Growth-regulating factor 7.
TF	Os02t0677700-02	Os02g0677700	OsC3H17	-0.435701	0.752568	2.1522	0.0375388	Similar to Isoform 2 of Zinc finger CCCH domain-containing protein 17.
TF	Os03t0264600-00	Os03g0264600	-	0.230059	0.767156	1.17064	0.0108081	Similar to Nucleic acid binding protein.
TF	Os04t0301500-01	Os04g0301500	OsbHLH6	-2.03017	0.288113	-2.24051	0.0299165	Helix-loop-helix DNA-binding domain containing protein.
TF	Os04t0526000-01	Os04g0526000	OsTCP17	-1.7659	0.0735779	2.95715	0.00173852	Similar to Auxin-induced basic helix-loop-helix transcription factor.
TF	Os04t0574500-01	Os04g0574500	OsGRF12	0.267903	0.963805	2.04251	0.0426575	Similar to Growth-regulating factor 12.
TF	Os06t0204800-00	Os06g0204800	OsGRF2	-2.29703	0.28608	3.32518	0.00712489	Similar to Growth-regulating factor 2.
TF	Os07t0549600-01	Os07g0549600	OsUDT1	0.649108	0.678582	-3.1888	0.00656081	Similar to Undeveloped tapetum 1.
TF	Os08t0479400-01	Os08g0479400	OsZHD2	-0.11076	0.836361	1.06458	0.0375868	Similar to Hydroxyproline-rich glycoprotein DZ-HRGP precursor.
TF	Os11t0175700-00	Os11g0175700	OsPCF3	-0.0116697	0.863894	1.52571	0.00124075	Similar to Transcription factor PCF3.
	Os01t0101800-01	Os01g0101800	-	-1.3284	0.048143	0.948023	0.278635	Conserved hypothetical protein.
	Os01t0124401-01	Os01g0124401	OsBBPI	1.08471	0.0458694	0.860587	0.579758	Similar to Bowman-Birk type bran trypsin inhibitor.
	Os01t0219300-01	Os01g0219300	-	1.36365	0.0404614	0.602911	0.424558	Conserved hypothetical protein.
	Os01t0327500-01	Os01g0327500	-	-2.07046	0.0229194	1.83221	0.309611	Conserved hypothetical protein.
	Os01t0582600-01	Os01g0582600	-	-1.234	0.0347992	-0.482817	0.659578	Phospholipase A2, active site domain containing protein.
	Os01t0597600-01	Os01g0597600	OsATL15	-2.31755	0.00630845	-2.71852	0.14876	Amino acid transporter, transmembrane domain containing protein.
	Os01t0605500-00	Os01g0605500	OsKIF19	-1.01567	0.0363184	0.700872	0.673756	Kinesin, motor region domain containing protein.
	Os01t0699400-01	Os01g0699400	-	-1.85381	0.0465234	-0.855798	0.493934	Serine/threonine protein kinase domain containing protein.
	Os01t0699450-00	Os01g0699450	-	-2.34023	2.92189e-05	-1.21281	0.233434	Hypothetical protein.
	Os01t0699500-01	Os01g0699500	MAP3K6	-2.06211	0.000154781	-1.01243	0.349153	Serine/threonine protein kinase domain containing protein.
	Os01t0699600-01	Os01g0699600	OsMKKK62	-2.72633	1.18929e-08	-1.60106	0.332044	Serine/threonine protein kinase domain containing protein.
	Os01t0716300-00	Os01g0716300	-	-2.45183	0.0426546	0.647756	0.570739	Conserved hypothetical protein.
	Os01t0759900-01	Os01g0759900	-	-1.11369	0.0181661	1.08111	0.334639	Similar to Permease 1.
	Os01t0845100-01	Os01g0845100	-	-1.68784	0.0342703	-0.874897	0.438744	Protein of unknown function DUF668 family protein.
	Os01t0866200-00	Os01g0866200	-	-1.11658	0.0339206	1.26382	0.371029	Similar to Histone H3.
	Os01t0905200-02	Os01g0905200	OsExo70FX15	-2.46108	0.0154116	-0.877097	0.465609	Similar to Leucine zipper protein-like.
	Os01t0931200-01	Os01g0931200	-	-1.1415	0.0133439	1.22906	0.499398	Armadillo-type fold domain containing protein.
	Os01t0944100-01	Os01g0944100	-	2.22724	0.00379565	0.312073	0.82422	Conserved hypothetical protein.
	Os01t0951200-01	Os01g0951200	UMPS1	-1.15695	0.0166476	0.754965	0.305298	Similar to Orotidine 5'-phosphate decarboxylase (EC 4.1.1.23) (OMP decarboxylase) (OMPDCase) (OMPdecase) (Uridine 5'-monophosphate synthase) (UMP synthase).
	Os02t0178500-01	Os02g0178500	-	-1.0091	0.034219	0.461867	0.591205	Similar to DEM2.
	Os02t0189200-01	Os02g0189200	OsGELP31	1.42698	0.00656233	0.147518	0.759375	Lipase, GDSL domain containing protein.
	Os02t0193600-01	Os02g0193600	-	-1.23054	0.0152838	0.914079	0.470208	Mitotic checkpoint serine/threonine protein kinase, Bub1 domain containing protein.
	Os02t0258200-01	Os02g0258200	-	-1.09327	0.00765911	1.21134	0.517385	Similar to high mobility group family.
	Os02t0258250-00	Os02g0258250	-	-1.11306	0.0433609	1.57954	0.298431	Hypothetical conserved gene.
	Os02t0302900-01	Os02g0302900	-	-1.13448	0.0288063	1.12223	0.500078	Reticulon family protein.
	Os02t0332450-00	Os02g0332450	-	2.14542	0.00606698	0.246561	0.753186	Hypothetical conserved gene.
	Os02t0511901-00	Os02g0511901	-	-1.33031	0.0217056	1.46219	0.17758	Similar to DNA polymerase.
	Os02t0699466-00	Os02g0699466	-	-1.29864	0.0312082	0.624482	0.696561	Conserved hypothetical protein.
	Os02t0699700-02	Os02g0699700	OsTOP2	-1.15892	0.00475912	1.09786	0.399738	Similar to DNA topoisomerase 2.
	Os02t0752300-01	Os02g0752300	-	-1.15806	0.0478934	1.06066	0.413798	Conserved hypothetical protein.
	Os02t0768300-01	Os02g0768300	-	1.00126	0.0457199	0.158359	0.709218	Protein of unknown function DUF6, transmembrane domain containing protein.
	Os02t0797400-01	Os02g0797400	OsMCM5	-1.22133	0.00621064	0.987972	0.432134	MCM family protein.
	Os02t0810200-01	Os02g0810200	OsSTD1	-1.22547	0.014021	0.877291	0.582756	Conserved hypothetical protein.
	Os02t0815800-01	Os02g0815800	-	-1.19039	0.0468302	0.324198	0.886744	S1, RNA binding domain containing protein.
	Os02t0816000-01	Os02g0816000	-	-1.93136	0.034683	2.34917	0.174058	C2 domain containing protein.
	Os03t0114000-01	Os03g0114000	-	-1.22854	0.00979632	1.17386	0.207971	Similar to Kinesin.
	Os03t0152000-01	Os03g0152000	-	-1.44006	0.000582601	-0.918672	0.462145	Heavy metal transport/detoxification protein domain containing protein.
	Os03t0230300-01	Os03g0230300	OsSRO1c	1.02922	0.0381589	0.0534593	0.989995	Homologue of SRO (similar to RCD one), Regulation of stomatal closure, Abiotic stress response
	Os03t0302900-01	Os03g0302900	SSD1	-1.11764	0.0140094	0.84943	0.50045	Conserved hypothetical protein.
	Os03t0432100-01	Os03g0432100	osppdka	1.08257	0.0374244	1.06709	0.285669	Similar to Pyruvate, phosphate dikinase 2.
	Os03t0577100-01	Os03g0577100	-	-1.22577	0.0346908	2.08879	0.557378	Nuf2 family protein.
	Os03t0659800-01	Os03g0659800	-	-1.23844	0.0343076	1.32418	0.377182	Similar to H0525G02.7 protein.
	Os03t0759500-01	Os03g0759500	OsORC5	-2.35621	0.0180703	0.273123	0.926668	Origin recognition complex 5.
	Os03t0792600-01	Os03g0792600	OsRFC5	-1.21621	0.0254209	0.45501	0.388405	ATPase, AAA+ type, core domain containing protein.
	Os04t0201200-01	Os04g0201200	-	-1.10576	0.0486243	0.940709	0.211974	Hypothetical conserved gene.
	Os04t0412700-01	Os04g0412700	-	-1.79421	0.0456543	0.904528	0.209678	Carbonic anhydrase, eukaryotic family protein.
	Os04t0497000-01	Os04g0497000	OsNADPH1	-1.3191	0.00300493	-1.01643	0.250615	Similar to Allyl alcohol dehydrogenase.
	Os04t0521900-01	Os04g0521900	-	1.099	0.0290902	-0.165281	0.84641	Similar to Vegetative cell wall protein gp1.
	Os04t0659000-01	Os04g0659000	-	1.07785	0.0164616	-0.327148	0.727575	Similar to OSIGBa0132E09-OSIGBa0108L24.10 protein.
	Os05t0102600-01	Os05g0102600	OsRFPHC-11	-1.08265	0.0166979	0.782637	0.402071	Zinc finger, RING/FYVE/PHD-type domain containing protein.
	Os05t0111000-01	Os05g0111000	OsRPA1c	-1.24536	0.0485898	1.13938	0.386428	Similar to Gag polyprotein [Contains: Core protein p15 (Matrix protein); Core protein p24; Core protein p12].
	Os05t0160800-01	Os05g0160800	-	-1.45536	0.0170958	1.31594	0.720184	Similar to DNA polymerase epsilon subunit 2.
	Os05t0189900-01	Os05g0189900	-	1.06494	0.00721245	0.557258	0.239441	Vegetative storage protein/acid phosphatase domain containing protein.
	Os05t0206800-00	Os05g0206800	-	-1.40898	0.0465731	0.49897	0.355403	Hypothetical protein.
	Os05t0235800-01	Os05g0235800	OsMCM6	-1.36914	0.00352983	1.34361	0.514363	DNA-dependent ATPase MCM domain containing protein.
	Os05t0245300-01	Os05g0245300	OsBLE3	1.03999	0.0188418	-0.190207	0.765158	Uncharacterised protein family UPF0497, trans-membrane plant subgroup domain containing protein.
	Os05t0355900-01	Os05g0355900	-	1.59252	0.00477093	-0.0726493	0.995348	Conserved hypothetical protein.
	Os05t0384600-02	Os05g0384600	OsABCG13	1.42527	0.0333485	-0.154008	0.84786	Similar to ATPase, coupled to transmembrane movement of substances.
	Os05t0473000-01	Os05g0473000	OsPYL6	1.38669	0.0458115	-0.315516	0.835295	Streptomyces cyclase/dehydrase family protein.
	Os05t0476200-01	Os05g0476200	OsMCM3	-1.32293	0.0227262	0.991894	0.671871	Similar to DNA replication licensing factor MCM3 homolog (Replication origin activator) (ROA protein) (Fragment).
	Os05t0489800-01	Os05g0489800	CENH3	-1.49436	0.00850384	0.851191	0.325376	Centromeric histone 3 (Histone H3).
	Os05t0545400-01	Os05g0545400	-	-1.95013	0.0086869	-1.08496	0.438341	Serine/threonine protein kinase domain containing protein.
	Os05t0552800-01	Os05g0552800	-	-2.14272	0.00030135	-1.50643	0.210913	Conserved hypothetical protein.
	Os06t0115700-02	Os06g0115700	-	-1.1821	0.0143883	1.69827	0.209636	Hypothetical conserved gene.
	Os06t0127900-01	Os06g0127900	-	-1.00447	0.0458458	0.93749	0.359156	Ribonucleotide reductase, Chloroplast biogenesis
	Os06t0138900-01	Os06g0138900	-	-1.00674	0.037942	1.24625	0.268995	Conserved hypothetical protein.
	Os06t0142350-01	Os06g0142350	OsENOD93-1	1.16425	0.0346641	1.93385	0.324489	Similar to Early nodulin.
	Os06t0160100-00	Os06g0160100	-	-1.0768	0.0424479	1.45994	0.366028	Similar to Histones H3 and H4 (ISS).
	Os06t0168600-01	Os06g0168600	RNRL1	-1.26791	0.00811863	0.28543	0.882538	Ribonucleotide reductase, Chloroplast biogenesis
	Os06t0256000-01	Os06g0256000	-	-1.19856	0.0244404	1.25307	0.411791	Conserved hypothetical protein.
	Os06t0257600-01	Os06g0257600	OsGELP82	1.0476	0.0190879	-0.071978	0.903247	Esterase, SGNH hydrolase-type domain containing protein.
	Os06t0714800-01	Os06g0714800	-	1.59301	0.0146866	0.565635	0.47923	Protein of unknown function DUF581 family protein.
	Os06t0721600-00	Os06g0721600	-	-1.40384	0.0262421	-0.399827	1	Hypothetical conserved gene.
	Os06t0723400-00	Os06g0723400	-	-1.48166	0.0218187	1.46624	0.935857	Hypothetical conserved gene.
	Os07t0142500-00	Os07g0142500	-	1.0492	0.014259	-0.213699	0.680952	Conserved hypothetical protein.
	Os07t0147550-00	Os07g0147550	OsPsbR2	1.97222	0.0260614	0.473231	0.489745	Similar to Photosystem II 10 kDa polypeptide, chloroplast.
	Os07t0182900-01	Os07g0182900	OsMET1b	-1.12107	0.026234	0.891537	0.569219	DNA methyltransferase, Maintenance of methylation, Gene silencing
	Os07t0406800-01	Os07g0406800	-	-1.39148	0.021308	0.58392	0.444488	DNA primase, large subunit, eukaryotic domain containing protein.
	Os07t0507200-01	Os07g0507200	-	-1.09426	0.0125424	0.870759	0.522458	Cell cycle regulated microtubule associated protein domain containing protein.
	Os07t0517300-01	Os07g0517300	-	-1.43237	0.0189494	0.761327	0.194279	Protein of unknown function DUF1032 family protein.
	Os07t0599900-01	Os07g0599900	-	1.00062	0.0113512	-0.032411	0.991205	Conserved hypothetical protein.
	Os07t0646500-00	Os07g0646500	-	-2.02325	0.049813	1.47022	0.635279	Zinc finger, SWIM-type domain containing protein.
	Os07t0680600-01	Os07g0680600	-	-1.58891	0.0475726	-1.01643	0.408672	Protein of unknown function DUF3133 domain containing protein.
	Os07t0680600-02	Os07g0680600	-	-1.23535	0.0274511	-1.15218	0.345661	Hypothetical conserved gene.
	Os08t0101100-01	Os08g0101100	HMGB	-1.34398	0.0154333	1.4516	0.29217	High mobility group, HMG1/HMG2 domain containing protein.
	Os08t0108200-01	Os08g0108200	-	-1.37404	0.0499538	0.222405	0.697449	G-protein, beta subunit family protein.
	Os08t0129600-01	Os08g0129600	-	-1.77538	0.0123195	1.22939	0.609972	Conserved hypothetical protein.
	Os08t0387050-01	Os08g0387050	-	3.13319	0.0264389	-0.38375	0.845328	Conserved hypothetical protein.
	Os08t0478000-02	Os08g0478000	-	1.00124	0.0122998	-0.29222	0.624949	Conserved hypothetical protein.
	Os08t0486700-01	Os08g0486700	-	1.5597	0.044639	-0.360491	0.511328	Conserved hypothetical protein.
	Os08t0538700-01	Os08g0538700	OsRBR1	-1.49119	0.00319311	0.999742	0.38629	Retinoblastoma-related protein.
	Os08t0558400-01	Os08g0558400	-	-1.08014	0.0178485	0.990942	0.279115	Similar to Kinesin heavy chain (Fragment).
	Os09t0341500-01	Os09g0341500	-	-2.7097	0.0176425	-1.53012	0.271474	F-box domain, cyclin-like domain containing protein.
	Os09t0347800-01	Os09g0347800	OsHAG704	-1.1475	0.0473335	0.435563	0.458144	Histone acetyltransferase type B, catalytic subunit domain containing protein.
	Os09t0368500-01	Os09g0368500	OsPAO7	2.12518	0.015067	1.30969	0.694657	Terminal catabolism-type polyamine oxidase, Anther development
	Os09t0383300-01	Os09g0383300	MAPK	-1.03869	0.0487529	0.540381	0.599512	Hypothetical conserved gene.
	Os09t0412300-01	Os09g0412300	-	-1.02696	0.0302855	-0.65443	0.363147	Similar to Calmodulin-like protein.
	Os09t0442700-00	Os09g0442700	OsDDM1a	-1.06722	0.0252168	0.970803	0.47409	#N/A
	Os09t0538500-01	Os09g0538500	-	-1.25785	0.00533098	1.1656	0.384732	Similar to Male sterility MS5.
	Os10t0104900-01	Os10g0104900	OsCMT2	-1.18665	0.0478486	0.834547	0.692506	Chromomethylase, Plant development, Silencing of transposable elements (TEs)
	Os10t0147200-01	Os10g0147200	-	-1.08685	0.0359879	-0.432307	0.61238	Similar to Thaumatin-like protein.
	Os10t0329400-00	Os10g0329400	-	2.24918	0.0340901	-0.239413	0.855438	Conserved hypothetical protein.
	Os10t0438600-01	Os10g0438600	OsGELP107	1.20217	0.0370764	0.0488153	0.923672	Similar to Family II lipase EXL3.
	Os10t0558700-02	Os10g0558700	OsODD11	1.32039	0.0341393	0.217949	0.584359	2OG-Fe(II) oxygenase domain containing protein.
	Os11t0130300-01	Os11g0130300	-	-1.79615	0.0450287	1.033	0.400299	Nse1 non-SMC component of SMC5-6 complex family protein.
	Os11t0151400-01	Os11g0151400	OsCYP94C2	-2.34597	0.000233124	-1.27625	0.530915	Cytochrome P450 family protein.
	Os11t0210500-01	Os11g0210500	Adh2	1.41487	0.0447681	0.86848	0.254159	Similar to Alcohol dehydrogenase.
	Os11t0484300-01	Os11g0484300	OsMCM2	-1.12518	0.00993569	0.780794	0.536869	Similar to Mcm2-prov protein.
	Os11t0557000-01	Os11g0557000	-	1.02841	0.0405168	-0.290742	0.62091	Phytosulfokine family protein.
	Os11t0587300-00	Os11g0587300	-	-1.05261	0.0240356	0.896172	0.336096	Conserved hypothetical protein.
	Os11t0601950-01	Os11g0601950	-	3.05051	0.00152749	0.0118622	1	Similar to cDNA clone:002-114-B06, full insert sequence.
	Os12t0124700-01	Os12g0124700	OsCDC45	-1.5404	0.025318	1.31697	0.496191	CDC45-like protein family protein.
	Os12t0162900-01	Os12g0162900	-	-1.53378	0.0353496	0.516477	0.791589	Hypothetical conserved gene.
	Os12t0433500-01	Os12g0433500	-	-1.07731	0.0259618	0.890777	0.415053	Similar to FU (FUSED); protein serine/threonine kinase.
	Os12t0548100-01	Os12g0548100	-	-1.44539	0.0112927	0.361679	0.700596	Similar to G14587-6 protein (Fragment).
	Os12t0636100-01	Os12g0636100	-	-1.40446	0.0465015	0.0254359	1	Tetratricopeptide-like helical domain containing protein.
	Os01t0133832-00	Os01g0133832	-	-0.0308877	0.961393	1.45437	0.0202015	Hypothetical gene.
	Os01t0215725-00	Os01g0215725	-	0.269049	0.642527	1.01742	0.0274617	Hypothetical protein.
	Os01t0243000-01	Os01g0243000	-	-0.215689	0.779671	-1.05446	0.0261338	Similar to triacylglycerol lipase.
	Os01t0280400-00	Os01g0280400	-	-0.236907	0.745447	1.36101	0.0449091	DNA-binding protein.
	Os01t0307624-01	Os01g0307624	-	-0.0357562	0.997355	-1.2452	0.0422717	Conserved hypothetical protein.
	Os01t0314000-02	Os01g0314000	-	1.18722	0.396123	-3.47094	0.0242797	Protein of unknown function DUF3615 domain containing protein.
	Os01t0315600-01	Os01g0315600	-	0.282711	0.889457	1.30189	0.0298756	Similar to Monoglyceride lipase.
	Os01t0631400-01	Os01g0631400	GPAT	-0.0885539	0.921548	1.08672	0.0109589	Six-hairpin glycosidase domain containing protein.
	Os01t0725400-01	Os01g0725400	-	-1.22029	0.188139	1.61804	0.0224544	Uncharacterised protein family UPF0497, trans-membrane plant subgroup domain containing protein.
	Os01t0745850-00	Os01g0745850	-	0.112775	0.962855	1.10748	0.0325597	Hypothetical protein.
	Os01t0759800-00	Os01g0759800	-	-0.83029	0.560041	2.44879	0.0198735	Hypothetical protein.
	Os01t0819000-01	Os01g0819000	-	0.0251003	1	1.75712	0.0263895	Similar to transposon protein CACTA, En/Spm sub-class.
	Os01t0841700-01	Os01g0841700	Rpp17	-1.00431	0.21885	-1.71983	0.0189211	Similar to Isoform ERG1b of Elicitor-responsive protein 1.
	Os01t0905800-02	Os01g0905800	AldC-1	-0.0569288	0.910763	1.35152	0.0124888	Aldolase C-1.
	Os02t0125600-00	Os02g0125600	OsNIN5	-0.581473	0.803395	-2.39188	0.0362219	Plant neutral invertase family protein.
	Os02t0256000-01	Os02g0256000	-	-0.460314	0.744593	1.34397	0.0191262	Hypothetical protein.
	Os02t0289700-01	Os02g0289700	-	-0.23362	0.685263	1.26675	0.00400075	Hypothetical protein.
	Os02t0479700-00	Os02g0479700	-	-0.118932	0.971238	-1.23626	0.0383869	Similar to Ulp1 protease family, C-terminal catalytic domain containing protein.
	Os02t0532300-01	Os02g0532300	-	0.129505	1	2.53848	0.0391239	Hypothetical conserved gene.
	Os02t0733166-00	Os02g0733166	-	-0.179027	0.919052	1.43605	0.0473194	Hypothetical conserved gene.
	Os02t0736200-01	Os02g0736200	OsRDR1	0.129372	0.914902	1.07902	0.0369013	RNA-dependent RNA polymerase, Regulation of endogenous genes through smRNA-mediated pathways involving DNA methylation
	Os02t0803250-00	Os02g0803250	-	0.317556	0.73953	1.26046	0.0481299	Similar to predicted protein.
	Os02t0817400-01	Os02g0817400	-	-0.0894854	0.936107	1.0427	0.0327913	Conserved hypothetical protein.
	Os03t0116600-01	Os03g0116600	-	-0.104757	0.947009	2.22883	0.0484891	Conserved hypothetical protein.
	Os03t0152500-00	Os03g0152500	-	-0.274497	0.779993	1.22363	0.0367336	Hypothetical protein.
	Os03t0162650-01	Os03g0162650	-	0.493399	0.909471	3.30286	0.00971339	Similar to fatty acid elongase.
	Os03t0162725-00	Os03g0162725	-	0.558376	0.689047	2.24429	0.00115505	Hypothetical protein.
	Os03t0232200-01	Os03g0232200	OsPLT9	-0.839972	0.369417	2.9254	0.0224536	Similar to BABY BOOM.
	Os03t0425000-01	Os03g0425000	OsAL1	-0.481012	0.813493	1.11489	0.0383319	Similar to predicted protein.
	Os03t0604566-01	Os03g0604566	-	0.215484	0.853896	2.11743	0.0179282	Conserved hypothetical protein.
	Os03t0607100-00	Os03g0607100	-	-0.548855	0.52177	1.21299	0.0352577	Hypothetical conserved gene.
	Os03t0607600-00	Os03g0607600	CycA3;1	-0.899322	0.145448	2.11119	0.00310478	Similar to Cyclin-A3-1.
	Os03t0651800-00	Os03g0651800	OsGLP3-2	-0.0887924	0.791632	1.44911	0.00578068	Similar to Germin-like protein subfamily 2 member 1 precursor.
	Os03t0676400-01	Os03g0676400	OsVQ13	-1.32669	0.268009	-2.14133	0.0192902	VQ domain containing protein.
	Os03t0797300-01	Os03g0797300	-	-0.613771	0.731724	-1.52453	0.00601914	Similar to benzoxazinless1.
	Os03t0805700-00	Os03g0805700	-	0.0945046	0.967032	1.24145	0.0114579	Similar to Pheophorbide a oxygenase.
	Os03t0825600-01	Os03g0825600	-	-0.203985	0.710025	1.39782	0.00746613	Hypothetical conserved gene.
	Os04t0261400-01	Os04g0261400	-	-0.436453	0.550128	1.32666	0.0387621	Cytochrome c region domain containing protein.
	Os04t0380000-01	Os04g0380000	-	0.778324	0.604367	1.06784	0.029389	Similar to OSIGBa0092E09.6 protein.
	Os04t0411100-01	Os04g0411100	-	-0.849199	0.929197	1.43425	0.0364448	Hypothetical conserved gene.
	Os04t0486800-01	Os04g0486800	OsDBH	-1.66463	0.0444132	2.18372	0.0178805	Similar to predicted protein.
	Os04t0607500-01	Os04g0607500	OsHKT4	0.119402	0.764543	-1.12308	0.0254599	Ion transporter , Na+ transport
	Os04t0613000-01	Os04g0613000	OsZIP3	-0.568509	0.554276	1.45784	0.0170717	Zinc transporter, Preferential distribution of Zn to developing tissues
	Os04t0625850-00	Os04g0625850	-	-0.592469	0.702337	1.44562	0.0456912	Hypothetical protein.
	Os05t0103800-00	Os05g0103800	-	-0.140652	0.780959	-2.88424	0.0416083	Conserved hypothetical protein.
	Os05t0143600-01	Os05g0143600	-	1.23022	0.421565	-1.47039	0.0442063	Similar to Jasmonate-induced protein.
	Os05t0159500-00	Os05g0159500	-	0.642748	0.591817	1.23047	0.0235442	Similar to Alpha-L-fucosidase 2.
	Os05t0338933-00	Os05g0338933	-	-0.68113	0.76226	1.84498	0.0110788	Similar to proton-dependent oligopeptide transport (POT) family protein.
	Os05t0462000-00	Os05g0462000	-	0.0415331	0.8887	-1.22799	0.034739	Similar to plant-specific domain TIGR01589 family protein.
	Os05t0519500-01	Os05g0519500	OsWD40-120	-0.718918	0.677529	2.26264	0.0389023	Similar to Periodic tryptophan protein-associated region; WD40-like.
	Os05t0553000-01	Os05g0553000	RMtATPb	-0.124565	0.900614	1.23173	0.00512514	Similar to ATP synthase subunit beta, mitochondrial.
	Os05t0579050-00	Os05g0579050	-	-0.525281	0.741069	2.08105	0.0421367	Hypothetical protein.
	Os06t0567433-00	Os06g0567433	-	-0.831875	0.263422	1.36182	0.0394335	Hypothetical protein.
	Os06t0683800-01	Os06g0683800	-	0.741406	0.593521	-1.86158	0.00254354	Conserved hypothetical protein.
	Os06t0683925-00	Os06g0683925	-	-0.842735	0.322548	2.11813	0.0480333	Hypothetical protein.
	Os06t0704450-00	Os06g0704450	-	-0.559719	0.596202	1.05415	0.0219243	Hypothetical protein.
	Os06t0727300-00	Os06g0727300	-	0.200105	0.928612	-1.41282	0.010354	Similar to glycosyltransferase, family GT8.
	Os07t0145500-00	Os07g0145500	-	-0.26361	0.686119	1.08001	0.0261473	Hypothetical protein.
	Os07t0152900-02	Os07g0152900	OsGLO5	-0.479965	0.963915	2.95913	0.0212967	Similar to Glycolate oxidase.
	Os07t0516900-01	Os07g0516900	-	-0.24668	0.85601	1.53669	0.00865425	Similar to RNA Binding Protein 45.
	Os07t0669200-00	Os07g0669200	OsObgC1	-0.885501	0.641489	1.24998	0.0121207	Similar to GTP1/OBG family protein.
	Os07t0692001-00	Os07g0692001	-	-0.23392	0.830334	1.10794	0.00684941	Hypothetical protein.
	Os08t0160901-00	Os08g0160901	-	-0.143496	0.91149	1.37696	0.00632743	Hypothetical protein.
	Os08t0413850-01	Os08g0413850	-	Inf	0.918236	1.35574	0.045212	Protein of unknown function DUF1262 domain containing protein.
	Os08t0456600-01	Os08g0456600	-	-1.98736	0.128336	3.08277	0.00305384	Hypothetical protein.
	Os08t0564300-03	Os08g0564300	OsABCB22	0.0449022	1	1.37315	0.0226514	Hypothetical conserved gene.
	Os09t0240850-01	Os09g0240850	-	-0.455764	0.643566	2.23973	0.027784	Hypothetical conserved gene.
	Os09t0543100-01	Os09g0543100	OsPLDdelta1	-0.057524	0.955638	1.57503	0.0409233	Similar to predicted protein.
	Os09t0572450-00	Os09g0572450	-	0.643635	0.619674	1.60177	0.00806749	Hypothetical protein.
	Os09t0573200-02	Os09g0573200	-	-0.349125	0.792362	1.19128	0.00794606	Protein of unknown function DUF3550/UPF0682 domain containing protein.
	Os10t0159800-03	Os10g0159800	-	0.112482	0.946758	1.16998	0.0384494	Similar to Alcohol dehydrogenase 2.
	Os10t0185200-00	Os10g0185200	-	-0.0410312	0.932904	1.24348	0.0474996	Similar to ADL6 (DYNAMIN-LIKE PROTEIN 6).
	Os10t0322300-01	Os10g0322300	-	NA	NA	1.06169	0.0403625	Conserved hypothetical protein.
	Os10t0503250-00	Os10g0503250	-	0.0494469	0.960237	1.08398	0.0396225	Hypothetical protein.
	Os10t0504650-00	Os10g0504650	OsLTP2.7	-0.125574	1	2.98719	0.00223454	Similar to nonspecific lipid-transfer protein.
	Os11t0135400-00	Os11g0135400	ARP	-1.2455	0.0881229	1.64689	0.00526153	60S acidic ribosomal protein P0.
	Os11t0155500-01	Os11g0155500	OsCAT8	-0.0143088	1	-1.00333	0.0329887	Similar to Amino acid permease family protein, expressed.
	Os11t0174000-02	Os11g0174000	-	-0.292057	0.812258	1.56347	0.00488225	Similar to Adaptin N terminal region family protein, expressed.
	Os11t0228201-01	Os11g0228201	-	-0.721607	0.469568	-1.9778	0.0156068	Hypothetical gene.
	Os11t0229333-00	Os11g0229333	-	-0.676507	0.469666	-1.64513	0.0193408	Hypothetical gene.
	Os11t0546750-00	Os11g0546750	-	0.034421	0.968542	1.22744	0.0466009	Hypothetical gene.
	Os11t0549615-01	Os11g0549615	OsPAP3a	-0.330408	0.563021	-1.66548	0.0431373	Metallophosphoesterase domain containing protein.
	Os12t0137400-00	Os12g0137400	-	-0.118509	1	-1.65215	0.0455837	Conserved hypothetical protein.
	Os12t0239900-01	Os12g0239900	OsPDR22	0.379178	0.724662	-1.56604	0.0479616	Similar to PDR-like ABC transporter.
	Os12t0247700-01	Os12g0247700	OsJAC1	-2.08174	0.277652	2.11365	0.0396697	Similar to Jasmonate-induced protein.
	Os12t0441300-00	Os12g0441300	-	-0.930251	0.328457	2.45992	0.00822623	O-methyltransferase, family 2 protein.
	Os12t0548200-01	Os12g0548200	OsDjC82	-0.103303	0.961404	1.47062	0.0120194	Hypothetical conserved gene.
	Os12t0548700-01	Os12g0548700	-	-3.28156	0.130289	2.61851	1.51055e-06	Similar to MPI.
aGene categories mentioned in this study. "Biotic stress" and "pattern-recognition receptors (PRR)" categories were defined by Mapman 3.6.0. "Jasmonic acid (JA) signaling pathway" category was defined by Reactome. "Transcription factor (TF)" category was defined by Plant Transcription Factor Database v4.0.
bReference database: The Rice Annotation Project Database; -: gene name was not available in the reference database
cFC (fold change): the gene expression ratio between the Fusarium fujikuroi-inoculated and dH2O-treated samples
Genes with p value ≦ 0.05, log2FC ≧ |1|, and Fragments Per Kilobase of transcript per Million mapped reads (FPKM) ≧ 1 were considered DEGs
Genes with log2FC and p values in black are DEGs in ZK and/or TNG67
dReference database: Ensembl Genomes
