# Supplementary material for: Transcriptome Analysis of Early Defenses in Rice against Fusarium fujikuroi
Source: Rice (N Y). 2020 Sep 10;13:65. doi: 10.1186/s12284-020-00426-z (PMC7483690; doi:10.1186/s12284-020-00426-z)
Supplement: Supplementary file 5 — Additional file 5: Table S5. List of genes involved in jasmonic acid, ethylene, salicylic acid and gibberellic acid biosynthesis or signaling pathways [file 12284_2020_426_MOESM5_ESM.xlsx]

## Sheet: JA biosynthesis
Additional file 5: Table S5. List of genes involved in jasmonic acid (JA), ethylene (ET), salicylic acid (SA) and gibberellic acid (GA) biosynthesis or signaling pathways
Transcript IDa	Gene IDa	Gene namea	ZKb		TNG67b		Gene descriptionc
			log2FC	p value	log2FC	p value
Os02t0110200-01	Os02g0110200	OsHPL3	-0.528798	0.73985	-0.388949	0.376462	Fatty acid 13-hydroperoxide lyase (CYP74B), Plant defense
Os02t0194700-01	Os02g0194700	OsLOX1	-1.136	0.113178	0.61078	0.324017	Similar to Lipoxygenase 2.3, chloroplast precursor (EC 1.13.11.12) (LOX2:Hv:3).
Os02t0218700-01	Os02g0218700	OsAOS3	Inf	0.674142	NA	NA	Allene oxide synthase (CYP74A3), Fatty acid 9-/13-hydroperoxide lyase (CYP74C), Biosynthesis of jasmonic acid (JA), Plant defense
Os02t0218800-01	Os02g0218800	OsAOS4	-0.102328	0.944589	3.04117	0.181362	Allene oxide synthase (CYP74A4), Fatty acid 9-/13-hydroperoxide lyase (CYP74C), Biosynthesis of jasmonic acid (JA), Plant defense
Os02t0831700-01	Os02g0831700	PLA2-I	0.422539	0.468611	-0.0912019	0.859888	Similar to Phospholipase A2 precursor (EC 3.1.1.4) (Phosphatidylcholine 2- acylhydrolase) (Group IB phospholipase A2).
Os03t0179900-01	Os03g0179900	OsLOX2	0.16689	0.842078	0.337555	0.323096	Similar to Avr9/Cf-9 rapidly elicited protein 44 (Fragment).
Os03t0225900-01	Os03g0225900	OsAOS2	-0.0350683	0.918149	-0.769894	0.0691809	Allene oxide synthase (CYP74A2), Biosynthesis of jasmonic acid (JA)
Os03t0438100-01	Os03g0438100	OsAOC	0.0256013	0.876396	-0.124431	0.67264	Allene oxide cyclase, Biosynthesis of jasmonic acid, Defense response
Os03t0708000-01	Os03g0708000	-	0.434284	0.384554	0.125767	0.664469	Phospholipase A2 family protein.
Os03t0767000-01	Os03g0767000	OsAOS1	-0.22297	0.688972	-0.323667	0.576203	Allene oxide synthase (CYP74A1), Biosynthesis of jasmonic acid (JA)
Os04t0447100-01	Os04g0447100	OsLOX6	-0.796222	0.353405	-0.490146	0.455065	Similar to Lipoxygenase.
Os08t0459600-01	Os08g0459600	OsOPR7	0.238009	0.526048	0.112047	0.687032	12-oxophytodienoate reductase (EC:1.3.1.42), Jasmonic acid (JA) biosynthesis
Os08t0508800-01	Os08g0508800	OsLOX9	0.299671	0.630586	0.196284	0.849962	Lipoxygenase, chloroplast precursor (EC 1.13.11.12).
Os08t0509100-01	Os08g0509100	OsLOX8	0.0676421	0.837899	-0.309631	0.772871	Similar to Lipoxygenase, chloroplast precursor (EC 1.13.11.12).
Os11t0546600-00	Os11g0546600	-	1.26163	0.10228	0.0611045	0.892869	Similar to phospholipase A2.
Os12t0559200-01	Os12g0559200	OsLOX11	-0.0242724	0.834597	-0.0791476	0.821022	Lipoxygenase (EC 1.13.11.12).
Os12t0560200-00	Os12g0560200	OsLOX12	NA	NA	NA	NA	Similar to Lipoxygenase.
aReference database: The Rice Annotation Project Database; -: gene name was not available in the reference database
bFC (fold change): the gene expression ratio between the Fusarium fujikuroi-inoculated and dH2O-treated samples
Genes with p value ≦ 0.05, log2FC ≧ |1|, and Fragments Per Kilobase of transcript per Million mapped reads (FPKM) ≧ 1 were considered DEGs
Genes with log2FC and p values in black are DEGs in ZK and/or TNG67
cReference database: Ensembl Genomes

## Sheet: JA signaling
Transcript IDa	Gene IDa	Gene namea	ZKb		TNG67b		Gene descriptionc
			log2FC	p value	log2FC	p value
Os01t0221100-01	Os01g0221100	OsJAR2	-0.290735	0.751665	0.411139	0.28874	Jasmonyl-L-isoleucine synthase, Wound response, Jasmonic acid signalling
Os01t0235700-01	Os01g0235700	OsMYL2	-0.142354	0.714853	-0.161347	0.625968	Similar to BHLH transcription factor (Fragment).
Os01t0246700-01	Os01g0246700	OsWRKY1	-0.493782	0.321353	-1.07059	0.0179994	Similar to WRKY transcription factor 1.
Os01t0254100-02	Os01g0254100	TPR1	0.20587	0.813284	0.364903	0.330535	Similar to CTV.2.
Os01t0705700-01	Os01g0705700	OsMYL1	-0.394296	0.557727	-0.171213	0.829332	Similar to Transcription factor ICE1 (Inducer of CBF expression 1) (Basic helix- loop-helix protein 116) (bHLH116) (AtbHLH116).
Os01t0714800-01	Os01g0714800	OsWRKY26	-1.95986	0.506837	-1.4197	0.165029	WRKY transcription factor 26.
Os01t0826400-01	Os01g0826400	OsWRKY24	-1.6137	0.00770055	-0.990605	0.0901646	WRKY transcription factor 24 (WRKY24).
Os01t0853400-01	Os01g0853400	OsCOI1a	0.0662065	0.851457	-0.0618672	0.820329	Component of the SCF E3 ubiquitin ligase complex, Jasmonate-regulated defense responses, Promoting leaf senescence
Os02t0148500-01	Os02g0148500	OsGATA17	-0.144797	0.773794	0.0854676	0.813945	Similar to TIMING OF CAB 1 (Fragment).
Os02t0173200-01	Os02g0173200	OsVQ5	0.228307	0.574637	-0.834711	0.043474	VQ domain containing protein.
Os02t0181300-01	Os02g0181300	OsWRKY71	-1.34135	0.0390235	-1.28963	0.0396998	WRKY transcription factor, Defense response
Os02t0214900-01	Os02g0214900	HDA703	3.01549	0.0283017	-0.332525	0.978681	Class-I type histone deacetylase, Reproductive development, Seed morphology
Os02t0215200-01	Os02g0215200	OsHDAC2	1.40852	0.298637	0.0520184	1	Class-I type histone deacetylase, Vegetative growth
Os02t0629800-01	Os02g0629800	OsCPT1	-0.750313	0.169948	1.25375	0.418498	Defensin-like protein, Positive regulation of Cd accumulation in rice leaves, Mediation of Cd efflux from cytosol into extracellular spaces via chelation
Os03t0130300-01	Os03g0130300	OsDEFL8	-0.270988	0.95819	-0.565174	0.704569	Similar to Cp-thionin.
Os03t0150200-00	Os03g0150200	OsERF88	NA	NA	NA	NA	Similar to Ethylene-responsive transcription factor 5 (Ethylene-responsive element binding factor 5 homolog) (EREBP-4) (NtERF4).
Os03t0180800-01	Os03g0180800	OsJAZ9	-2.20607	0.00828241	-1.47436	0.215313	TIFY domain-containing transcriptional regulator, Salt and dehydration stress tolerance
Os03t0180900-01	Os03g0180900	OsJAZ11	-0.409181	0.834805	-0.73355	0.358102	Tify domain containing protein.
Os03t0181100-01	Os03g0181100	OsJAZ10	-1.59006	0.000233158	-0.652047	0.349186	Tify domain containing protein.
Os03t0209900-00	Os03g0209900	-	-	-	-	-	-
Os03t0265500-01	Os03g0265500	OsCOI2	0.0779956	0.900967	0.0653484	0.841638	COI1 homolog, Jasmonate signaling
Os03t0320600-01	Os03g0320600	OsVQ11	-0.561527	0.585219	0.109719	0.946216	VQ domain containing protein.
Os03t0324300-02	Os03g0324300	OsEIL1	0.219569	0.768499	0.218924	0.459908	Similar to ETHYLENE-INSENSITIVE3-like 1 protein.
Os03t0335200-01	Os03g0335200	OsWRKY79	-0.804385	0.496827	0.0375363	0.986235	Similar to WRKY1 (WRKY transcription factor 17).
Os03t0387300-01	Os03g0387300	OsVQ12	0.727812	0.500881	0.58717	0.571445	Similar to VQ motif family protein, expressed.
Os03t0396500-00	Os03g0396500	OsJAZ15	NA	NA	NA	NA	Tify domain containing protein.
Os03t0402800-01	Os03g0402800	OsJAZ6	-0.237788	0.911912	-0.558251	0.238913	Tify domain containing protein.
Os03t0419100-01	Os03g0419100	-	-0.025948	0.959673	0.0461749	0.937081	Protein of unknown function DUF1675 family protein.
Os03t0684000-01	Os03g0684000	OsGATA18	-0.0712723	0.904966	-0.122623	0.756823	Similar to GATA transcription factor 1 (AtGATA-1).
Os03t0707600-01	Os03g0707600	OsSLR1	-0.0388972	0.850395	0.549924	0.0705299	DELLA repressor protein, Gibberellin signaling
Os03t0734900-00	Os03g0734900	OsGATA19	0.499581	0.622389	0.317534	0.392836	Similar to CCT motif family protein, expressed.
Os03t0860100-01	Os03g0860100	OsERF83	-0.71883	0.940445	0.0917301	1	Ethylene response factor, Transcriptional activator, Positive regulation of disease resistance
Os04t0189400-01	Os04g0189400	OsDEFL9	NA	NA	NA	NA	Gamma Purothionin family protein.
Os04t0257500-01	Os04g0257500	OsERF128	-Inf	0.861001	NA	NA	Similar to Transcription factor TSRF1.
Os04t0395800-01	Os04g0395800	OsJAZ5	-0.791875	0.827984	-1.34945	0.241147	Tify domain containing protein.
Os04t0545000-01	Os04g0545000	OsWRKY36	0.405984	0.646701	0.340469	0.680458	Similar to WRKY transcription factor 34.
Os04t0605100-01	Os04g0605100	OsWRKY68	-0.164428	0.585134	-0.0579486	0.921856	WRKY transcription factor 68.
Os04t0653000-01	Os04g0653000	OsJAZ1	0.368349	0.315506	-0.00970272	1	Jasmonic acid (JA) signalling repressor, Regulation of spikelet development
Os05t0143800-01	Os05g0143800	OsGH3-6	-0.117782	1	-0.972006	0.687035	GH3 auxin-responsive promoter domain containing protein.
Os05t0322900-01	Os05g0322900	OsWRKY45	-0.496194	0.30663	-0.345446	0.577654	WRKY transcription factor, Benzothiadiazole (BTH)-inducible blast resistance
Os05t0449500-01	Os05g0449500	OsCOI1b	0.325787	0.676788	0.0425206	0.844321	Component of the SCF E3 ubiquitin ligase complex, Jasmonate-regulated defense responses, Regulation of leaf senescence
Os05t0558800-01	Os05g0558800	OsNINJA1	0.127167	0.795528	-0.00821817	0.986609	Protein of unknown function DUF1675 family protein.
Os05t0586200-01	Os05g0586200	OsJAR1	0.222168	0.576531	-0.230305	0.474598	Gretchen hagen 3 (GH3) family protein, Phytochrome, Jasmonyl-L-isoleucine synthase, Jasmonate signaling, Wound response, Response to blast infection
Os06t0216000-01	Os06g0216000	OsOPR3	Inf	0.301807	Inf	0.452101	Similar to 12-oxo-phytodienoic acid reductase.
Os06t0474800-01	Os06g0474800	-	-Inf	0.713512	NA	NA	Similar to 3Fe-4S ferredoxin.
Os06t0583400-01	Os06g0583400	OsHDAC1	0.227643	0.623708	-0.00192989	0.983051	Class-I type histone deacetylase, Seedling root growth
Os06t0666400-01	Os06g0666400	OsVQ25	-0.186087	0.675765	-0.3466	0.325361	VQ domain containing protein.
Os07t0153000-00	Os07g0153000	OsJAZ2	1.105	0.921621	NA	NA	Tify domain containing protein.
Os07t0602900-01	Os07g0602900	-	0.0981955	0.911169	-0.224385	0.577966	Protein of unknown function DUF1675 domain containing protein.
Os07t0615200-01	Os07g0615200	OsJAZ7	0.449813	0.247587	-0.024735	0.94574	Tify domain containing protein.
Os07t0685700-01	Os07g0685700	OsEIL2	-0.243147	0.453678	0.0930341	0.895137	Transcription factor, Response to ethylene stimulus, Wound signaling
Os07t0686600-01	Os07g0686600	OsVQ30	-0.102003	0.786593	-0.0634957	0.946314	VQ domain containing protein.
Os08t0162100-01	Os08g0162100	TPR2	0.0661492	0.869776	0.370969	0.257081	Transcriptional co-repressor, Regulation of meristem fate
Os08t0344100-01	Os08g0344100	HDA705	-0.155229	0.703298	0.098832	0.802608	Histone deacetylase, Regulation of seed germination, Response to ABA and abiotic stresses
Os08t0386200-01	Os08g0386200	OsWRKY69	-1.23007	0.10139	-0.544461	0.571058	WRKY transcription factor 69.
Os08t0409500-01	Os08g0409500	OsVQ33	0.498586	0.612691	0.128801	0.81408	VQ domain containing protein.
Os08t0428400-01	Os08g0428400	OsJAZ3	0.521396	0.228681	0.0999681	0.778634	Tify domain containing protein.
Os08t0459600-01	Os08g0459600	OsOPR7	0.238009	0.526048	0.112047	0.687032	12-oxophytodienoate reductase (EC:1.3.1.42), Jasmonic acid (JA) biosynthesis
Os08t0508700-01	Os08g0508700	OsEIL4	1.13609	0.601343	-0.136843	0.930199	Similar to EIL3.
Os09t0365000-00	Os09g0365000	OsVQ34	-0.311773	0.684259	-0.00280369	0.939512	Disease resistance protein domain containing protein.
Os09t0370500-00	Os09g0370500	OsVQ35	-0.0689958	0.982797	0.105534	0.777979	VQ domain containing protein.
Os09t0401300-01	Os09g0401300	OsJAZ4	0.092075	0.795235	-0.033624	0.887073	Tify domain containing protein.
Os09t0439200-01	Os09g0439200	OsJAZ8	-0.130137	0.889117	-0.112752	0.79737	Jasmonate ZIM-domain protein, Jasmonate-induced resistance to bacterial blight, Repressor of jasmonic acid signaling
Os09t0490200-01	Os09g0490200	OsEIL3	0.331826	0.658921	0.506011	0.202398	Similar to Ethylene signal transcription factor.
Os09t0519100-00	Os09g0519100	OsbHLH167	2.42693	0.713292	1.15822	0.651635	Helix-loop-helix DNA-binding domain containing protein.
Os09t0572000-01	Os09g0572000	OsERF87	0.890795	0.428266	1.01314	0.290676	Pathogenesis-related transcriptional factor and ERF domain containing protein.
Os10t0391400-01	Os10g0391400	OsJAZ13	-2.70058	0.000180197	-2.41294	0.27925	Tify domain containing protein.
Os10t0392400-01	Os10g0392400	OsJAZ12	-1.05847	0.238798	-0.813698	0.353094	Tify domain containing protein.
Os10t0575000-01	Os10g0575000	OsMYC2	-0.27544	0.651529	-0.00414764	0.936637	JAZ-interacting transcription factor, Positive regulator of jasmonate (JA) signaling pathway, Bacterial blight resistance, Spikelet development
Os11t0117500-01	Os11g0117500	OsWRKY40	-0.493804	0.972621	0.0192079	1	DNA-binding WRKY domain containing protein.
Os11t0186500-00	Os11g0186500	OsJAR3	-Inf	0.701709	2.32337	0.554978	Similar to GH3 auxin-responsive promoter family protein.
Os11t0490900-01	Os11g0490900	OsWRKY72	-0.208707	0.989488	-0.73473	0.244654	Similar to WRKY transcription factor 72.
aReference database: The Rice Annotation Project Database; -: gene name was not available in the reference database
bFC (fold change): the gene expression ratio between the Fusarium fujikuroi-inoculated and dH2O-treated samples
Genes with p value ≦ 0.05, log2FC ≧ |1|, and Fragments Per Kilobase of transcript per Million mapped reads (FPKM) ≧ 1 were considered DEGs
Genes with log2FC and p values in black are DEGs in ZK and/or TNG67
cReference database: Ensembl Genomes

## Sheet: ET biosynthesis
Transcript IDa	Gene IDa	Gene namea	ZKb		TNG67b		Gene descriptionc
			log2FC	p value	log2FC	p value
Os01t0192900-00	Os01g0192900	OsACS5	0.0923877	0.974392	0.325131	0.832111	1-aminocyclopropane-1-carboxylate synthase family protein.
Os01t0207300-00	Os01g0207300	-	NA	NA	NA	NA	Similar to S-adenosylmethionine synthetase 1 (EC 2.5.1.6) (Methionine adenosyltransferase 1) (AdoMet synthetase 1). Splice isoform 2.
Os01t0293000-01	Os01g0293000	OsSAMS3	-0.195722	1	0.401216	1	S-adenosyl-l-methionine synthetase, Histone H3K4me3 and DNA methylation, Regulation of gene expression related to flowering
Os01t0323600-01	Os01g0323600	OsSAMS2	0.076036	0.851009	-0.0309426	0.922514	Similar to S-adenosylmethionine synthase 2.
Os03t0727600-01	Os03g0727600	OsACS1	-0.0650306	1	-0.991882	0.480629	ACC synthase, Ethylene biosynthesis
Os04t0578000-01	Os04g0578000	OsACS2	-1.84827	0.513293	-0.559395	0.471692	ACC synthase, Ethylene biosynthesis
Os05t0135700-01	Os05g0135700	OsSAMS1	0.163173	0.665092	-0.210507	0.577941	S-adenosylmethionine synthetase 1 (EC 2.5.1.6) (Methionine adenosyltransferase 1) (AdoMet synthetase 1).
Os05t0319200-00	Os05g0319200	OsACS4	NA	NA	NA	NA	Similar to 1-aminocyclopropane-1-carboxylic acid synthase.
Os09t0451400-01	Os09g0451400	OsACO1	0.613659	0.123674	0.583838	0.565978	ACC oxidase, Ethylene biosynthesis
aReference database: The Rice Annotation Project Database; -: gene name was not available in the reference database
bFC (fold change): the gene expression ratio between the Fusarium fujikuroi-inoculated and dH2O-treated samples
Genes with p value ≦ 0.05, log2FC ≧ |1|, and Fragments Per Kilobase of transcript per Million mapped reads (FPKM) ≧ 1 were considered DEGs
Genes with log2FC and p values in black are DEGs in ZK and/or TNG67
cReference database: Ensembl Genomes

## Sheet: ET signaling
Transcript IDa	Gene IDa	Gene namea	ZKb		TNG67b		Gene descriptionc
			log2FC	p value	log2FC	p value
Os02t0172600-00	Os02g0172600	OsHMA6	0.0331549	0.948829	-0.198455	0.551599	Similar to heavy metal ATPase.
Os02t0200900-02	Os02g0200900	OsEBF2	-0.079244	0.83167	0.429689	0.623463	Hypothetical conserved gene.
Os02t0527600-01	Os02g0527600	OsCTR2	0.108547	0.851343	-0.0268773	0.974857	Similar to CTR1-like protein kinase.
Os02t0820900-03	Os02g0820900	OsETR3	0.0093858	0.955982	0.251669	0.579686	Similar to Ethylene receptor-like protein 2.
Os03t0324200-01	Os03g0324200	OsEIL1	-0.0456685	0.89245	0.40488	0.262819	Transcription factor involved in the ethylene signal transduction pathway, Positive regulator of ethylene response, Wound signaling
Os03t0700800-01	Os03g0700800	OsEIN2.2	-0.219491	0.644272	-0.00287877	0.929194	Similar to EIN2.
Os03t0701700-01	Os03g0701700	OsERS1	0.0886938	0.894756	-0.106315	0.749312	Similar to Ethylene receptor.
Os04t0169100-01	Os04g0169100	OsETR2	-0.125819	0.888318	0.475309	0.530978	Similar to Ethylene receptor-like protein 1.
Os04t0546800-01	Os04g0546800	OsERF1	-0.145228	0.859711	-0.230727	0.493798	Pathogenesis-related transcriptional factor and ERF domain containing protein.
Os05t0155200-01	Os05g0155200	OsERS2	-0.468694	0.337742	0.0983401	0.857479	Similar to Ethylene receptor.
Os06t0665800-01	Os06g0665800	OsHMA9	0.183998	0.571183	-0.145502	0.644246	Similar to heavy metal ATPase.
Os07t0155600-01	Os07g0155600	OsEIN2	-0.158154	0.628567	0.367208	0.278806	Nramp ion-transporter family protein, Ethylene signaling pathway
Os07t0685700-01	Os07g0685700	OsEIL2	-0.243147	0.453678	0.0930341	0.895137	Transcription factor, Response to ethylene stimulus, Wound signaling
Os09t0566550-01	Os09g0566550	OsCTR1	-0.418964	0.337775	-0.00803947	0.941399	Similar to serine/threonine protein kinase 1, CTR1.
aReference database: The Rice Annotation Project Database
bFC (fold change): the gene expression ratio between the Fusarium fujikuroi-inoculated and dH2O-treated samples
Genes with p value ≦ 0.05, log2FC ≧ |1|, and Fragments Per Kilobase of transcript per Million mapped reads (FPKM) ≧ 1 were considered DEGs
Genes with log2FC and p values in black are DEGs in ZK and/or TNG67
cReference database: Ensembl Genomes

## Sheet: SA biosynthesis
Transcript IDa	Gene IDa	Gene namea	ZKb		TNG67b		Gene descriptionc
			log2FC	p value	log2FC	p value
Os02t0122200-00	Os02g0122200	-	0.0686639	0.98943	0.0717455	0.903808	Similar to predicted protein.
Os02t0626100-01	Os02g0626100	OsPAL1	0.0273105	0.989877	0.111951	0.688383	Similar to Phenylalanine ammonia-lyase.
Os02t0626400-01	Os02g0626400	OsPAL2	0.185499	0.670743	0.0356515	0.91144	Phenylalanine ammonia-lyase (EC 4.3.1.5).
Os02t0626600-00	Os02g0626600	OsPAL3	-1.13688	0.263276	-0.602759	0.689348	Similar to Phenylalanine ammonia-lyase.
Os02t0627100-01	Os02g0627100	OsPAL4	-0.16438	0.624983	0.439526	0.41479	Similar to Phenylalanine ammonia-lyase (EC 4.3.1.5).
Os03t0216700-01	Os03g0216700	OsFRDL1	-0.0583024	0.953568	0.170613	0.691247	Citrate transporter, Efficient translocation of Fe
Os04t0518100-01	Os04g0518100	OsPAL5	0.324436	0.395591	0.226709	0.417124	Phenylalanine ammonia-lyase.
Os04t0518400-01	Os04g0518400	OsPAL6	-1.04009	0.0689127	-0.232069	0.605402	Similar to Phenylalanine ammonia-lyase (Fragment).
Os05t0427400-00	Os05g0427400	OsPAL7	-0.695868	0.555887	0.317591	0.678512	Similar to Phenylalanine ammonia-lyase.
Os09t0361500-01	Os09g0361500	OsICS1	0.00042712	1	-0.451268	0.177827	Isochorismate synthase domain containing protein.
Os11t0708900-00	Os11g0708900	OsPAL8	-	-	-	-	-
Os12t0106600-01	Os12g0106600	-	-0.123927	0.700373	0.172578	0.712959	Similar to MATE efflux family protein, expressed.
Os12t0520200-01	Os12g0520200	OsPAL9	0.052609	0.829227	-0.50967	0.281331	Similar to phenylalanine ammonia-lyase.
aReference database: The Rice Annotation Project Database; -: gene name was not available in the reference database
bFC (fold change): the gene expression ratio between the Fusarium fujikuroi-inoculated and dH2O-treated samples
Genes with p value ≦ 0.05, log2FC ≧ |1|, and Fragments Per Kilobase of transcript per Million mapped reads (FPKM) ≧ 1 were considered DEGs
Genes with log2FC and p values in black are DEGs in ZK and/or TNG67
cReference database: Ensembl Genomes

## Sheet: SA signaling
Transcript IDa	Gene IDa	Gene namea	ZKb		TNG67b		Gene descriptionc
			log2FC	p value	log2FC	p value
Os01t0134700-01	Os01g0134700	-	-0.961793	0.295126	-0.422314	0.725347	Calmodulin binding protein-like family protein.
Os01t0164800-01	Os01g0164800	-	-0.624693	0.457292	0.168406	0.79155	Breast cancer type 2 susceptibility protein domain containing protein.
Os01t0164900-01	Os01g0164900	OsBRCA2	0.220475	0.982784	-0.377098	1	BRCA2 repeat containing protein.
Os01t0194300-01	Os01g0194300	OsNH1	0.182494	0.812704	-0.435785	0.565374	Ankyrin-repeat protein, Herbivore-induced defense response, Blast disease resistance
Os01t0254100-02	Os01g0254100	OsWD40-12	0.20587	0.813284	0.364903	0.330535	Similar to CTV.2.
Os01t0382000-01	Os01g0382000	OsPR1b	2.0313	0.532634	1.23401	0.706461	Similar to Pathogenesis-related protein PRB1-2 precursor.
Os01t0508100-01	Os01g0508100	RH3	0.0985835	0.783408	-0.466046	0.286682	Ferritin/ribonucleotide reductase-like family protein.
Os01t0750100-03	Os01g0750100	OsWRKY13	-0.261256	0.553327	-0.338647	0.332939	Similar to WRKY transcription factor-like (WRKY transcription factor 13) (WRKY13).
Os01t0767900-01	Os01g0767900	OsNH2	-0.0376033	0.916237	-0.192197	0.521889	Similar to Ankyrin repeat BTB/POZ domain-containing protein.
Os01t0808100-01	Os01g0808100	OsbZIP8	0.178622	0.732323	0.218068	0.564218	Similar to BZIP transcription factor.
Os01t0816100-01	Os01g0816100	OsNAC4	-0.257629	0.685373	0.782892	0.457784	Plant-specific transcription factor, Regulation of hypersensitive response (HR) cell death
Os01t0859500-01	Os01g0859500	OsLG2	-0.691158	0.39136	0.186325	0.81929	Similar to Basic leucine zipper protein (Liguleless2).
Os02t0177800-01	Os02g0177800	-	0.0321439	0.980968	0.259585	0.556767	Similar to calmodulin binding protein.
Os02t0312800-01	Os02g0312800	OsSNI1	-0.771613	0.348893	0.692062	0.360382	Homolog of the Arabidopsis SNI1 protein, Negative regulation of E2F transcription factor
Os02t0462800-01	Os02g0462800	OsWRKY42	-2.19296	0.45436	-0.658515	0.819927	WRKY transcription factor 42, Transcriptional repressor, Promotion of leaf senescence
Os02t0472500-00	Os02g0472500	-	NA	NA	Inf	0.893875	Similar to Pathogenesis-related protein PR1c.
Os02t0786500-01	Os02g0786500	OsPR1-21	0.530832	0.29587	0.910993	0.0750098	Similar to PR-1a pathogenesis related protein (Hv-1a) precursor.
Os02t0786900-01	Os02g0786900	OsPR1-22	0.0734778	0.830636	-0.567001	0.366206	Similar to Pathogenesis-related protein PR-1 precursor.
Os03t0318600-01	Os03g0318600	OsbZIP28	0.00390476	0.97134	-0.119585	0.707696	TGA transcription factor, bZIP transcription factor, Defense response
Os03t0436300-00	Os03g0436300	Osthi7	0.0122364	0.949278	-0.354244	0.378488	Similar to calmodulin binding protein.
Os03t0667100-01	Os03g0667100	OsNPR3	0.188845	0.618036	-0.405809	0.220765	Similar to NPR1-like protein.
Os03t0778000-01	Os03g0778000	-	-0.326052	0.631167	0.213706	0.65477	Calmodulin binding protein-like family protein.
Os03t0823900-00	Os03g0823900	-	0.0615215	0.910566	-0.399805	0.340285	Calmodulin binding protein-like domain containing protein.
Os04t0568700-00	Os04g0568700	OsHsfB2a	-0.836807	0.70378	-0.411727	0.675879	Similar to Heat stress transcription factor Spl7 (Heat shock transcription factor) (Heat shock factor RHSF10).
Os05t0322900-01	Os05g0322900	OsWRKY45	-0.496194	0.30663	-0.345446	0.577654	WRKY transcription factor, Benzothiadiazole (BTH)-inducible blast resistance
Os05t0443900-01	Os05g0443900	OsbZIP41	0.257796	0.68825	-0.330297	0.424623	Similar to Basic leucine zipper protein (Liguleless2).
Os05t0595000-01	Os05g0595000	OsPR1-51	2.73596	0.124273	0.0810755	0.993753	Allergen V5/Tpx-1 related family protein.
Os05t0595200-01	Os05g0595200	OsPR1-52	0.149668	1	-0.425147	0.921697	Allergen V5/Tpx-1 related family protein.
Os06t0101800-01	Os06g0101800	ONAC019	-0.265178	0.697387	-0.358661	0.45664	Similar to NAC-domain protein 1-1.
Os07t0124900-01	Os07g0124900	OsPR1-71	0.781599	0.385404	2.1028	0.300179	Allergen V5/Tpx-1 related family protein.
Os07t0125000-02	Os07g0125000	OsPR1b	-0.528178	0.976914	NA	NA	Allergen V5/Tpx-1 related family protein.
Os07t0125600-02	Os07g0125600	-	-	-	-	-	-
Os07t0126401-02	Os07g0126401	-	-	-	-	-	-
Os07t0127600-01	Os07g0127600	OsPR1-73	-	-	-	-	-
Os07t0129200-01	Os07g0129200	OsPR1a	2.92642	0.349889	-0.215744	0.906083	Pathogenesis-related 1a protein, Regulation of abiotic stress responses
Os07t0593200-02	Os07g0593200	-	-1.71022	0.295995	1.66425	0.463767	Similar to predicted protein.
Os07t0687700-01	Os07g0687700	OsbZIP63	0.0359102	0.814189	-0.347939	0.276085	Similar to Transcription factor HBP-1b(C38) (Fragment).
Os08t0157900-01	Os08g0157900	OsNTL2	-0.119544	0.707181	-0.0517984	0.907329	Similar to NAM protein.
Os08t0162100-01	Os08g0162100	OsLIS-L1	0.0661492	0.869776	0.370969	0.257081	Transcriptional co-repressor, Regulation of meristem fate
Os09t0309200-01	Os09g0309200	-	-0.425046	0.761642	-0.517506	0.525177	Calmodulin binding protein-like family protein.
Os09t0361500-01	Os09g0361500	OsICS1	0.00042712	1	-0.451268	0.177827	Isochorismate synthase domain containing protein.
Os09t0392100-01	Os09g0392100	OsEDS1	-0.0267177	0.920737	-0.266481	0.457574	Ortholog of Arabidopsis EDS1, Regulation of rice-pathogen interactions, Disease resistance
Os09t0401300-01	Os09g0401300	OsJAZ4	0.092075	0.795235	-0.033624	0.887073	Tify domain containing protein.
Os09t0417600-01	Os09g0417600	OsWRKY76	-0.0659467	0.925323	-0.773567	0.329298	WRKY transcription factor, Transcriptional repressor, Pathogen defense
Os09t0417800-01	Os09g0417800	OsWRKY62	-0.180874	0.959949	-0.500663	0.377742	WRKY transcription factor, Transcriptional repressor, Pathogen defense
Os09t0439200-01	Os09g0439200	OsJAZ8	-0.130137	0.889117	-0.112752	0.79737	Jasmonate ZIM-domain protein, Jasmonate-induced resistance to bacterial blight, Repressor of jasmonic acid signaling
Os10t0191300-01	Os10g0191300	OsPR1-101	0.247416	0.783132	0.986492	0.0878254	Similar to PR-1a pathogenesis related protein (Hv-1a) precursor.
Os10t0392400-01	Os10g0392400	OsJAZ12	-1.05847	0.238798	-0.813698	0.353094	Tify domain containing protein.
Os10t0533600-01	Os10g0533600	OsMPK6	0.171585	0.6721	0.0348538	0.907986	Similar to Mitogen-activated protein kinase homolog MMK2 (EC 2.7.1.37).
Os11t0152700-01	Os11g0152700	OsbZIP79	0.111616	0.874831	-0.188575	0.791521	Similar to Transcription factor HBP-1b(C38) (Fragment).
Os11t0195500-01	Os11g0195500	OsPAD4	-0.526566	0.220961	-0.124383	0.683688	Hypothetical conserved gene.
Os11t0668300-00	Os11g0668300	-	-2.00968	0.649859	Inf	0.886334	Hypothetical conserved gene.
Os11t0669100-01	Os11g0669100	-	0.489506	0.521639	0.0583827	0.992548	Calmodulin binding protein-like family protein.
Os12t0152900-01	Os12g0152900	OsbZIP83	0.734205	0.255174	-0.643628	0.306214	bZIP transcription factor, bZIP-1 domain containing protein.
Os12t0497300-00	Os12g0497300	OsRad51A2	0.300178	0.739541	0.00780508	0.994708	DNA repair protein RAD51, Homologous pairing, DNA double strand break (DSB) repair and homologous recombination
Os12t0547600-01	Os12g0547600	CaMBP	-0.146114	0.874751	-0.243399	0.531363	Calmodulin binding protein-like domain containing protein.
Os12t0556500-01	Os12g0556500	-	-0.322595	0.813819	-0.470977	0.578211	Calmodulin binding protein-like family protein.
Os12t0633400-01	Os12g0633400	OsPR1-121	0.104998	1	-0.118723	1	Similar to Pathogenesis-related protein PR-1 precursor.
aReference database: The Rice Annotation Project Database; -: gene name was not available in the reference database
bFC (fold change): the gene expression ratio between the Fusarium fujikuroi-inoculated and dH2O-treated samples
Genes with p value ≦ 0.05, log2FC ≧ |1|, and Fragments Per Kilobase of transcript per Million mapped reads (FPKM) ≧ 1 were considered DEGs
Genes with log2FC and p values in black are DEGs in ZK and/or TNG67
cReference database: Ensembl Genomes

## Sheet: GA biosynthesis
Transcript IDa	Gene IDa	Gene namea	ZKb		TNG67b		Gene descriptionc
			log2FC	p value	log2FC	p value
Os01t0177400-01	Os01g0177400	OsGA3ox2	0.0984093	0.925183	1.09133	0.208948	GA 3 beta-hydroxylase2, GA metabolism
Os01t0188100-01	Os01g0188100	-	0.224591	0.664063	-0.271029	0.464202	Isopenicillin N synthase family protein.
Os01t0188100-01	Os01g0188100	-	0.224591	0.664063	-0.271029	0.464202	Isopenicillin N synthase family protein.
Os01t0883800-02	Os01g0883800	OsGA20ox2	-0.371901	0.627571	0.148529	0.876592	Similar to GA C20oxidase2.
Os03t0856700-01	Os03g0856700	OsGA20ox1	0.252812	0.624382	-0.0582927	0.865657	Gibberellin 20 oxidase 1 (EC 1.14.11.-) (Gibberellin C-20 oxidase 1) (GA 20-oxidase 1) (Os20ox).
Os05t0178100-01	Os05g0178100	OsGA3ox1	NA	NA	-Inf	0.633141	GA 3beta-hydroxylase1, GA metabolism
Os05t0421900-00	Os05g0421900	OsGA20ox4	-1.18736	0.720345	-2.15277	0.175324	GA 20-oxidase4, GA metabolism
Os06t0110000-01	Os06g0110000	OsKAO	0.317654	0.883762	0.939552	0.385487	Similar to DWARF3 (Fragment).
Os06t0569500-01	Os06g0569500	OsKO4	-0.192458	0.980125	-0.278216	0.612247	Ent-kaurene oxidase, Diterpenoid phytoalexin biosynthesis
Os06t0569900-01	Os06g0569900	OsKO1	-0.101674	0.983746	2.26455	0.300083	Similar to Ent-kaurene oxidase 1 (Fragment).
Os06t0570100-01	Os06g0570100	OsKO2	0.238883	0.643767	0.0880458	0.839191	Ent-kaurene oxidase (EC 1.14.13.78) (AtKO1) (Cytochrome P450 701A3).
Os07t0103500-01	Os07g0103500	OsGA2ox5	0.113781	1	0.998621	0.928459	2OG-Fe(II) oxygenase domain containing protein.
Os07t0169700-00	Os07g0169700	OsGA20ox3	NA	NA	NA	NA	GA 20-oxidase3, GA metabolism
aReference database: The Rice Annotation Project Database; -: gene name was not available in the reference database
bFC (fold change): the gene expression ratio between the Fusarium fujikuroi-inoculated and dH2O-treated samples
Genes with p value ≦ 0.05, log2FC ≧ |1|, and Fragments Per Kilobase of transcript per Million mapped reads (FPKM) ≧ 1 were considered DEGs
Genes with log2FC and p values in black are DEGs in ZK and/or TNG67
cReference database: Ensembl Genomes

## Sheet: GA signaling
Transcript IDa	Gene IDa	Gene namea	ZKb		TNG67b		Gene descriptionc
			log2FC	p-value	log2FC	p-value
Os01t0195000-01	Os01g0195000	OsIDD2	0.263986	0.593778	0.539797	0.137253	Zinc finger, C2H2-type domain containing protein.
Os01t0203000-01	Os01g0203000	OsBZR2	-0.0356667	0.885267	-0.0994463	0.701753	BZR1, transcriptional repressor family protein.
Os01t0242200-01	Os01g0242200	OsIDD8	3.00911	0.689171	3.35045	0.284307	Zinc finger, C2H2-type domain containing protein.
Os01t0572300-01	Os01g0572300	OsIDD11	0.0769775	0.86633	-0.0193869	0.966403	Zinc finger, C2H2-type domain containing protein.
Os02t0233200-00	Os02g0233200	OsBZR4	0.0104732	0.885431	0.39012	0.512821	Similar to Brassinazole-resistant 1 protein.
Os02t0580300-01	Os02g0580300	OsGID2	0.151925	0.63842	-0.0497672	0.897295	Similar to 14-3-3 protein 6.
Os03t0402800-01	Os03g0402800	OsJAZ6	-0.237788	0.911912	-0.558251	0.238913	Tify domain containing protein.
Os03t0707600-01	Os03g0707600	OsSLR1	-0.0388972	0.850395	0.549924	0.0705299	DELLA repressor protein, Gibberellin signaling
Os03t0782500-01	Os03g0782500	OsPIL13	0.452451	0.318059	-0.148541	0.716355	Phytochrome-interacting factor-like bHLH protein, Stress-responsive transcription factor, Regulator of reduced internode elongation under drought conditions
Os04t0566400-01	Os04g0566400	OsIDD10	-0.249697	0.873821	0.763	0.101165	Similar to INDETERMINATE-related protein 9.
Os05t0407500-01	Os05g0407500	OsGID1	0.0528469	0.853536	-0.595915	0.0679886	Soluble gibberellin receptor, Gibberellin signaling
Os07t0143200-00	Os07g0143200	OsPIL14	-0.533164	0.660528	0.47873	0.397032	Phytochrome-interacting bHLH factor, Cross-talk between light and stress signaling
Os07t0580500-01	Os07g0580500	OsBZR1	-0.12115	0.740813	-0.0804002	0.851304	Transcription factor, Brassinosteroid (BR)-regulated growth response, Feedback inhibition of BR biosynthesis
Os07t0615200-01	Os07g0615200	OsJAZ7	0.449813	0.247587	-0.024735	0.94574	Tify domain containing protein.
Os08t0467100-01	Os08g0467100	OsIDD12	0.379296	0.634585	0.345917	0.427311	Zinc finger, C2H2 domain containing protein.
Os08t0554400-01	Os08g0554400	OsIDD6	0.107166	0.988865	0.453037	0.182712	Zinc finger, C2H2-type domain containing protein.
Os09t0439200-01	Os09g0439200	OsJAZ8	-0.130137	0.889117	-0.112752	0.79737	Jasmonate ZIM-domain protein, Jasmonate-induced resistance to bacterial blight, Repressor of jasmonic acid signaling
Os09t0555700-02	Os09g0555700	OsIDD3	-0.090685	0.76611	0.382359	0.291057	Zinc finger, C2H2-type domain containing protein.
Os12t0610200-01	Os12g0610200	OsPIL11	0.243556	0.911146	0.727946	0.129869	Basic helix-loop-helix transcription factor, Regulation of grain size
aReference database: The Rice Annotation Project Database
bFC (fold change): the gene expression ratio between the Fusarium fujikuroi-inoculated and dH2O-treated samples
Genes with p value ≦ 0.05, log2FC ≧ |1|, and Fragments Per Kilobase of transcript per Million mapped reads (FPKM) ≧ 1 were considered DEGs
Genes with log2FC and p values in black are DEGs in ZK and/or TNG67
cReference database: Ensembl Genomes
