# Supplementary material for: Transcriptome Analysis of Early Defenses in Rice against Fusarium fujikuroi
Source: Rice (N Y). 2020 Sep 10;13:65. doi: 10.1186/s12284-020-00426-z (PMC7483690; doi:10.1186/s12284-020-00426-z)
Supplement: Supplementary file 6 — Additional file 6: Table S6. Expression profiling of 14 selected genes by RNA-seq and real-time quantitative RT-PCR (qRT-PCR) [file 12284_2020_426_MOESM6_ESM.xlsx]

## Sheet: 工作表1
Additional file 6: Table S6. Expression profiling of 14 selected genes by RNA-seq and real-time quantitative RT-PCR (qRT-PCR)
Gene categoriesa	Transcript IDb	Gene IDb	Gene nameb	RNA-seqc				qRT-PCR_7 dpi_1st		qRT-PCR_7 dpi_2nd		qRT-PCR_3 dpi_1st		qRT-PCR_3 dpi_2nd
				ZK	p value	TNG67	p value	ZKd	TNG67d	ZKd	TNG67d	ZKd	TNG67d	ZKd	TNG67d
PRR	Os03t0297800-01	Os03g0297800	-	-1.08597	0.0428696	0.910595	0.836301	-1.16895	0.133794	-0.416089	0.0687939	-	-	-	-
PRR	Os04t0576900-01	Os04g0576900	XIAO	-1.19738	0.0083208	1.27262	0.448704	-0.960932	0.63773	-0.451822	0.626158	-	-	-	-
PRR	Os08t0117700-01	Os08g0117700	-	-1.23083	0.0433649	1.12179	0.32881	-0.731549	0.102315	-0.60457	-0.181885	-	-	-	-
PRR	Os09t0110100-01	Os09g0110100	-	-0.699126	0.149867	1.2074	0.00835067	0.366949	1.24587	0.959337	1.17428	-	-	-	-
WRKY	Os01t0821600-01	Os01g0821600	OsWRKY21	-1.36944	0.00125563	-0.728651	0.642789	-2.96953	-3.29146	-1.02163	-1.0301	-	-	-	-
WRKY	Os01t0826400-01	Os01g0826400	OsWRKY24	-1.6137	0.00770055	-0.990605	0.0901646	-1.04037	-0.899608	-1.96992	-0.0619095	-	-	-	-
WRKY	Os02t0181300-01	Os02g0181300	OsWRKY71	-1.34135	0.0390235	-1.28963	0.0396998	0.0386548	-1.52169	-0.627017	-1.20582	-	-	-	-
WRKY	Os06t0649000-02	Os06g0649000	OsWRKY28	-0.806012	0.666261	-1.60548	0.0279678	-0.4271	-1.71004	-2.29557	-1.92476	-	-	-	-
ERF	Os01t0224100-01	Os01g0224100	OsERF53	-1.50231	0.0233465	1.12903	0.590162	0.5372	0.832982	0.363291	0.535287	-	-	-	-
ERF	Os01t0657400-00	Os01g0657400	OsERF54	-1.76347	0.0303357	1.19568	0.485044	-1.31699	1.13624	-0.985117	-0.0284368	-	-	-	-
ERF	Os09t0522100-00	Os09g0522100	OsERF133	-2.90003	2.6251e-06	-0.534559	0.607365	-2.81872	-3.13953	-2.58824	-2.71498	-	-	-	-
JA	Os03t0180800-01	Os03g0180800	OsJAZ9	-2.20607	0.00828241	-1.47436	0.215313	-2.82794	-1.44201	-2.67113	-1.74291	-1.91782	-1.45546	-3.57721	-2.382
JA	Os03t0181100-01	Os03g0181100	OsJAZ10	-1.59006	0.000233158	-0.652047	0.349186	-3.02369	-3.64865	-3.67131	-3.06056	-1.4063	-0.527856	-2.4699	-1.52893
JA	Os10t0391400-01	Os10g0391400	OsJAZ13	-2.70058	0.000180197	-2.41294	0.27925	-4.20792	-4.77769	-2.96597	-5.68943	-3.01292	-2.06485	-3.58839	-2.52377
SA	Os02t0626100-01	Os02g0626100	OsPAL1	0.0273105	0.989877	0.111951	0.688383	0.488207	0.0164496	0.483459	0.639148	-0.184397	0.583775	-0.615539	0.188597
SA	Os01t0194300-01	Os01g0194300	OsNPR1	0.182494	0.812704	-0.435785	0.565374	1.08743	0.290439	0.608123	0.272526	-0.230608	-0.952209	-1.84128	-0.68022
aPRR: pattern-recognition receptors; WRKY: WRKY transcription factor; ERF: ethylene response factor; JA: jasmonic acid; SA: salicylic acid
bReference database: The Rice Annotation Project Database; -: gene name was not available in the reference database
cgene expression values from RNA-seq are presented as log2(fold change) between the Fusarium fujikuroi-inoculated and dH2O-treated samples. Genes with log2FC and p values in black are differential expressed genes (DEGs) in ZK and/or TNG67.
dgene expression values from qRT-PCR are presented as log2(fold change) between the Fusarium fujikuroi-inoculated and dH2O-treated samples. -: qRT-PCR was not conducted.
